# Supplementary material for: 2-[(E)-3,4-Dimeth­oxy­benzyl­idene]hydrazinecarboxamide
Source: Acta Crystallogr Sect E Struct Rep Online. 2012 May 16;68(Pt 6):o1724. doi: 10.1107/S1600536812020739 (PMC3379314; doi:10.1107/S1600536812020739)
Supplement: Supplementary file 1 [file e-68-o1724-sup1.cif]

##############################################################################
#                                                                            #
# This CIF contains the data in a paper accepted for publication in          #
# Acta Crystallographica Section E. It conforms to the requirements of       #
# Notes for Authors for Acta Crystallographica Section E, and has been       #
# peer reviewed under the auspices of the IUCr Commission on Journals.       #
#                                                                            #
# Full details of the Crystallographic Information File format               #
# are given in the paper "The Crystallographic Information File (CIF):       #
# a New Standard Archive File for Crystallography" by S. R. Hall, F. H.      #
# Allen and I. D. Brown [Acta Cryst. (1991), A47, 655-685].                  #
#                                                                            #
# The current version of the core CIF dictionary is obtainable from          #
# ftp://ftp.iucr.org/pub/cif_core.dic.                                       #
#                                                                            #
# Software is freely available for graphical display of the structure(s)     #
# in this CIF. For information consult the CIF software page                 #
# http://www.iucr.org/resources/cif/software.                                #
#                                                                            #
# This file may be used for bona fide research purposes within the           #
# scientific community so long as proper attribution is given to the journal # 
# article from which it was obtained.                                        #
#                                                                            #
##############################################################################
data_global
_audit_creation_method     ?
_journal_date_recd_electronic     2012-05-07
_journal_date_accepted     2012-05-08
_journal_name_full     'Acta Crystallographica, Section E'
_journal_year     2012
_journal_volume     68
_journal_issue      6
_journal_page_first     o1724
_journal_page_last     o1724
_journal_paper_category     QO
_journal_paper_doi     10.1107/S1600536812020739
_journal_coeditor_code     HB6783
_publ_contact_author
;
Muhammad Nawaz Tahir
University of Sargodha
Department of Physics
Sargodha
Pakistan
;
_publ_contact_author_email     'dmntahir_uos@yahoo.com'
_publ_contact_author_fax     '0092 48 32 22 121'
_publ_contact_author_phone     '0092 48 92 30 914'
_publ_section_title
;
2-[(<i>E</i>)-3,4-Dimethoxybenzylidene]hydrazinecarboxamide
;
loop_
    _publ_author_name
    _publ_author_address
    'Tahir, M. Nawaz'
;
University of Sargodha
Department of Physics
Sargodha
Pakistan
;
    'Umar, M. Naveed'
;
Department of Chemistry
University of Malakand
Pakistan
;
    'Akbar Ali'
;
Department of Chemistry
University of Malakand
Pakistan
;
    'Shad, Hazoor Ahmad'
;
Department of Chemistry
Government Post Graduate College,
Gojra
Punjab
Pakistan
;
data_I
_audit_creation_method     SHELXL-97
_chemical_name_systematic
;
2-[(<i>E</i>)-3,4-Dimethoxybenzylidene]hydrazinecarboxamide
;
_chemical_name_common     ?
_chemical_formula_moiety     'C10 H13 N3 O3'
_chemical_formula_sum     'C10 H13 N3 O3'
_chemical_formula_iupac     'C10 H13 N3 O3'
_chemical_formula_weight     223.23
_symmetry_cell_setting     monoclinic
_symmetry_space_group_name_H-M     'C 2/c'
_symmetry_space_group_name_Hall     '-C 2yc'
loop_
    _symmetry_equiv_pos_site_id
    _symmetry_equiv_pos_as_xyz
    1 x,y,z
    2 -x,y,1/2-z
    3 -x,-y,-z
    4 x,-y,1/2+z
    5 1/2+x,1/2+y,z
    6 1/2-x,1/2+y,1/2-z
    7 1/2-x,1/2-y,-z
    8 1/2+x,1/2-y,1/2+z
_cell_length_a     22.2300(7)
_cell_length_b     7.6367(3)
_cell_length_c     15.6482(6)
_cell_angle_alpha     90
_cell_angle_beta     126.2340(10)
_cell_angle_gamma     90
_cell_volume     2142.76(14)
_cell_formula_units_Z     8
_cell_measurement_reflns_used     1389
_cell_measurement_theta_min     2.27
_cell_measurement_theta_max     26.00
_cell_measurement_temperature     296(2)
_exptl_crystal_description     prism
_exptl_crystal_colour     yellow
_exptl_crystal_size_max     0.25
_exptl_crystal_size_mid     0.18
_exptl_crystal_size_min     0.15
_exptl_crystal_density_diffrn     1.384
_exptl_crystal_density_meas     ?
_exptl_crystal_density_method     'not measured'
_exptl_crystal_F_000     944
_exptl_absorpt_coefficient_mu     0.104
_exptl_absorpt_correction_type     multi-scan
_exptl_absorpt_process_details     '(SADABS; Bruker, 2005)'
_exptl_absorpt_correction_T_min     0.975
_exptl_absorpt_correction_T_max     0.985
_exptl_special_details
;
;
_diffrn_ambient_temperature     296(2)
_diffrn_radiation_type     MoK\a
_diffrn_radiation_wavelength     0.71073
_diffrn_radiation_source     'fine-focus sealed tube'
_diffrn_radiation_monochromator     graphite
_diffrn_measurement_device_type     'Bruker Kappa APEXII CCD'
_diffrn_measurement_method     \w
_diffrn_detector_area_resol_mean     8.00
_diffrn_reflns_number     7933
_diffrn_reflns_av_R_equivalents     0.0398
_diffrn_reflns_av_sigmaI/netI     0.0436
_diffrn_reflns_theta_min     2.27
_diffrn_reflns_theta_max     26.00
_diffrn_reflns_theta_full     26.00
_diffrn_measured_fraction_theta_max     0.999
_diffrn_measured_fraction_theta_full     0.999
_diffrn_reflns_limit_h_min     -26
_diffrn_reflns_limit_h_max     27
_diffrn_reflns_limit_k_min     -9
_diffrn_reflns_limit_k_max     9
_diffrn_reflns_limit_l_min     -19
_diffrn_reflns_limit_l_max     19
_diffrn_standards_number     0
_diffrn_standards_interval_count     ?
_diffrn_standards_interval_time     ?
_diffrn_standards_decay_%     ?
_refine_special_details
;
Refinement of <i>F</i>^2^ against ALL reflections. The weighted <i>R</i>-factor
<i>wR</i> and goodness of fit <i>S</i> are based on <i>F</i>^2^, conventional
<i>R</i>-factors <i>R</i> are based on <i>F</i>, with <i>F</i> set to zero for
negative <i>F</i>^2^. The threshold expression of <i>F</i>^2^ >
\s(<i>F</i>^2^) is used only for calculating <i>R</i>-factors(gt) <i>etc</i>.
and is not relevant to the choice of reflections for refinement.
<i>R</i>-factors based on <i>F</i>^2^ are statistically about twice as large
as those based on <i>F</i>, and <i>R</i>- factors based on ALL data will be
even larger.
;
_reflns_number_total     2115
_reflns_number_gt     1389
_reflns_threshold_expression     I>2\s(I)
_refine_ls_structure_factor_coef     Fsqd
_refine_ls_matrix_type     full
_refine_ls_R_factor_all     0.0753
_refine_ls_R_factor_gt     0.0429
_refine_ls_wR_factor_gt     0.1015
_refine_ls_wR_factor_ref     0.1209
_refine_ls_goodness_of_fit_ref     1.014
_refine_ls_restrained_S_all     1.014
_refine_ls_number_reflns     2115
_refine_ls_number_parameters     147
_refine_ls_number_restraints     0
_refine_ls_hydrogen_treatment     constr
_refine_ls_weighting_scheme     calc
_refine_ls_weighting_details
         'calc w=1/[\s^2^(Fo^2^)+(0.0592P)^2^+0.0283P] where P=(Fo^2^+2Fc^2^)/3'
_atom_sites_solution_hydrogens     geom
_atom_sites_solution_primary     direct
_atom_sites_solution_secondary     difmap
_refine_ls_shift/su_max     0.000
_refine_ls_shift/su_mean     0.000
_refine_diff_density_max     0.162
_refine_diff_density_min     -0.203
loop_
    _atom_type_symbol
    _atom_type_description
    _atom_type_scat_dispersion_real
    _atom_type_scat_dispersion_imag
    _atom_type_scat_source
    C C 0.0033 0.0016 ' International Tables Vol C Tables 4.2.6.8 and 6.1.1.4'
    H H 0.0000 0.0000 ' International Tables Vol C Tables 4.2.6.8 and 6.1.1.4'
    N N 0.0061 0.0033 ' International Tables Vol C Tables 4.2.6.8 and 6.1.1.4'
    O O 0.0106 0.0060 ' International Tables Vol C Tables 4.2.6.8 and 6.1.1.4'
_computing_data_collection     'APEX2 (Bruker, 2007)'
_computing_cell_refinement     'SAINT (Bruker, 2007)'
_computing_data_reduction     'SAINT (Bruker, 2007)'
_computing_structure_solution     'SHELXS97 (Sheldrick, 2008)'
_computing_structure_refinement     'SHELXL97 (Sheldrick, 2008)'
_computing_molecular_graphics
                  'ORTEP-3 for Windows (Farrugia, 1997) and PLATON (Spek, 2009)'
_computing_publication_material
                                'WinGX (Farrugia, 1999) and PLATON (Spek, 2009)'
loop_
    _atom_site_type_symbol
    _atom_site_label
    _atom_site_fract_x
    _atom_site_fract_y
    _atom_site_fract_z
    _atom_site_U_iso_or_equiv
    _atom_site_thermal_displace_type
    _atom_site_calc_flag
    _atom_site_refinement_flags
    _atom_site_occupancy
    _atom_site_disorder_assembly
    _atom_site_disorder_group
    O O1 0.30582(7) -0.13305(19) 0.72476(10) 0.0464(5) Uani . . 1.000 . -16
    O O2 0.34785(7) 0.03543(19) 0.62646(10) 0.0454(5) Uani . . 1.000 . -16
    O O3 -0.01303(7) 0.24827(17) -0.02345(10) 0.0447(5) Uani . . 1.000 . -16
    N N1 0.10093(8) 0.0967(2) 0.23838(12) 0.0404(5) Uani . . 1.000 . -16
    N N2 0.04892(8) 0.0982(2) 0.12929(12) 0.0421(5) Uani . . 1.000 . -16
    N N3 0.06302(9) 0.3952(2) 0.13090(13) 0.0445(6) Uani . . 1.000 . -16
    C C1 0.15297(10) -0.0591(2) 0.40077(15) 0.0347(6) Uani . . 1.000 . -16
    C C2 0.22548(10) 0.0085(2) 0.45703(15) 0.0356(6) Uani . . 1.000 . -16
    C C3 0.27503(10) -0.0179(2) 0.56479(14) 0.0331(6) Uani . . 1.000 . -16
    C C4 0.25221(10) -0.1097(2) 0.61917(15) 0.0345(6) Uani . . 1.000 . -16
    C C5 0.18023(10) -0.1725(3) 0.56366(15) 0.0394(7) Uani . . 1.000 . -16
    C C6 0.13153(10) -0.1495(3) 0.45538(15) 0.0397(7) Uani . . 1.000 . -16
    C C7 0.28984(13) -0.2490(3) 0.78007(16) 0.0527(8) Uani . . 1.000 . -16
    C C8 0.37782(11) 0.1099(3) 0.57544(17) 0.0490(8) Uani . . 1.000 . -16
    C C9 0.10014(10) -0.0369(3) 0.28603(15) 0.0400(7) Uani . . 1.000 . -16
    C C10 0.03155(9) 0.2502(3) 0.07501(15) 0.0347(6) Uani . . 1.000 . -16
    H H2 0.24028 0.07157 0.42152 0.0427 Uiso . . 1.000 . -16
    H H2A 0.02764 0.00235 0.09601 0.0505 Uiso . . 1.000 . -16
    H H3A 0.05296 0.49443 0.09922 0.0534 Uiso . . 1.000 . -16
    H H3B 0.09351 0.38993 0.19885 0.0534 Uiso . . 1.000 . -16
    H H5 0.16442 -0.23070 0.59936 0.0473 Uiso . . 1.000 . -16
    H H6 0.08359 -0.19543 0.41857 0.0476 Uiso . . 1.000 . -16
    H H7A 0.24962 -0.20238 0.77979 0.0791 Uiso . . 1.000 . -16
    H H7B 0.33332 -0.26156 0.85185 0.0791 Uiso . . 1.000 . -16
    H H7C 0.27580 -0.36131 0.74591 0.0791 Uiso . . 1.000 . -16
    H H8A 0.35195 0.21675 0.54077 0.0735 Uiso . . 1.000 . -16
    H H8B 0.37181 0.02896 0.52397 0.0735 Uiso . . 1.000 . -16
    H H8C 0.42987 0.13423 0.62723 0.0735 Uiso . . 1.000 . -16
    H H9 0.06472 -0.12360 0.24658 0.0479 Uiso . . 1.000 . -16
loop_
    _atom_site_aniso_label
    _atom_site_aniso_U_11
    _atom_site_aniso_U_22
    _atom_site_aniso_U_33
    _atom_site_aniso_U_12
    _atom_site_aniso_U_13
    _atom_site_aniso_U_23
    O1 0.0482(8) 0.0532(9) 0.0289(8) -0.0080(7) 0.0179(7) 0.0017(7)
    O2 0.0369(8) 0.0576(9) 0.0338(8) -0.0152(7) 0.0165(7) -0.0050(7)
    O3 0.0471(8) 0.0416(9) 0.0264(7) 0.0006(6) 0.0113(7) -0.0004(6)
    N1 0.0408(9) 0.0384(10) 0.0272(9) 0.0008(7) 0.0120(8) -0.0009(7)
    N2 0.0448(10) 0.0355(9) 0.0263(9) -0.0042(8) 0.0102(8) -0.0018(7)
    N3 0.0476(10) 0.0351(10) 0.0320(10) -0.0030(8) 0.0132(8) -0.0010(7)
    C1 0.0362(10) 0.0307(10) 0.0330(11) 0.0031(8) 0.0181(9) -0.0009(8)
    C2 0.0401(11) 0.0327(11) 0.0345(11) -0.0023(8) 0.0224(9) -0.0013(8)
    C3 0.0321(10) 0.0330(10) 0.0303(11) -0.0042(8) 0.0163(9) -0.0062(8)
    C4 0.0374(10) 0.0335(10) 0.0304(10) 0.0001(8) 0.0188(9) -0.0022(8)
    C5 0.0417(11) 0.0418(12) 0.0394(12) -0.0001(9) 0.0266(10) 0.0031(9)
    C6 0.0307(10) 0.0406(12) 0.0421(12) 0.0005(9) 0.0184(9) 0.0015(9)
    C7 0.0604(14) 0.0619(16) 0.0364(12) -0.0022(11) 0.0289(11) 0.0071(11)
    C8 0.0462(12) 0.0524(14) 0.0524(14) -0.0126(10) 0.0313(12) -0.0047(11)
    C9 0.0350(11) 0.0397(12) 0.0337(11) -0.0015(9) 0.0140(10) -0.0014(9)
    C10 0.0289(10) 0.0391(11) 0.0294(10) -0.0001(8) 0.0136(9) -0.0010(9)
_geom_special_details
;
Bond distances, angles <i>etc</i>. have been calculated using the rounded
fractional coordinates. All su's are estimated from the variances of the
(full) variance-covariance matrix. The cell e.s.d.'s are taken into account in
the estimation of distances, angles and torsion angles
;
loop_
    _geom_bond_atom_site_label_1
    _geom_bond_atom_site_label_2
    _geom_bond_site_symmetry_1
    _geom_bond_site_symmetry_2
    _geom_bond_distance
    _geom_bond_publ_flag
    O1 C4 . . 1.362(2) no
    O1 C7 . . 1.422(3) no
    O2 C3 . . 1.368(3) no
    O2 C8 . . 1.426(3) no
    O3 C10 . . 1.245(2) no
    N1 N2 . . 1.385(2) no
    N1 C9 . . 1.270(3) no
    N2 C10 . . 1.353(3) no
    N3 C10 . . 1.326(3) no
    N2 H2A . . 0.8600 no
    N3 H3A . . 0.8600 no
    N3 H3B . . 0.8600 no
    C1 C9 . . 1.463(3) no
    C1 C2 . . 1.401(3) no
    C1 C6 . . 1.384(3) no
    C2 C3 . . 1.379(3) no
    C3 C4 . . 1.408(3) no
    C4 C5 . . 1.379(3) no
    C5 C6 . . 1.380(3) no
    C2 H2 . . 0.9300 no
    C5 H5 . . 0.9300 no
    C6 H6 . . 0.9300 no
    C7 H7A . . 0.9600 no
    C7 H7B . . 0.9600 no
    C7 H7C . . 0.9600 no
    C8 H8A . . 0.9600 no
    C8 H8B . . 0.9600 no
    C8 H8C . . 0.9600 no
    C9 H9 . . 0.9300 no
loop_
    _geom_angle_atom_site_label_1
    _geom_angle_atom_site_label_2
    _geom_angle_atom_site_label_3
    _geom_angle_site_symmetry_1
    _geom_angle_site_symmetry_2
    _geom_angle_site_symmetry_3
    _geom_angle
    _geom_angle_publ_flag
    C4 O1 C7 . . . 117.75(18) no
    C3 O2 C8 . . . 118.26(15) no
    N2 N1 C9 . . . 116.05(17) no
    N1 N2 C10 . . . 120.10(15) no
    N1 N2 H2A . . . 120.00 no
    C10 N2 H2A . . . 120.00 no
    C10 N3 H3A . . . 120.00 no
    C10 N3 H3B . . . 120.00 no
    H3A N3 H3B . . . 120.00 no
    C2 C1 C6 . . . 118.95(18) no
    C2 C1 C9 . . . 121.3(2) no
    C6 C1 C9 . . . 119.7(2) no
    C1 C2 C3 . . . 120.4(2) no
    C2 C3 C4 . . . 119.9(2) no
    O2 C3 C4 . . . 114.88(16) no
    O2 C3 C2 . . . 125.2(2) no
    O1 C4 C5 . . . 125.2(2) no
    O1 C4 C3 . . . 115.4(2) no
    C3 C4 C5 . . . 119.39(18) no
    C4 C5 C6 . . . 120.3(2) no
    C1 C6 C5 . . . 121.0(2) no
    N1 C9 C1 . . . 122.29(19) no
    O3 C10 N3 . . . 123.4(2) no
    N2 C10 N3 . . . 117.33(17) no
    O3 C10 N2 . . . 119.32(19) no
    C1 C2 H2 . . . 120.00 no
    C3 C2 H2 . . . 120.00 no
    C4 C5 H5 . . . 120.00 no
    C6 C5 H5 . . . 120.00 no
    C1 C6 H6 . . . 120.00 no
    C5 C6 H6 . . . 120.00 no
    O1 C7 H7A . . . 109.00 no
    O1 C7 H7B . . . 109.00 no
    O1 C7 H7C . . . 109.00 no
    H7A C7 H7B . . . 109.00 no
    H7A C7 H7C . . . 109.00 no
    H7B C7 H7C . . . 109.00 no
    O2 C8 H8A . . . 109.00 no
    O2 C8 H8B . . . 109.00 no
    O2 C8 H8C . . . 109.00 no
    H8A C8 H8B . . . 109.00 no
    H8A C8 H8C . . . 109.00 no
    H8B C8 H8C . . . 109.00 no
    N1 C9 H9 . . . 119.00 no
    C1 C9 H9 . . . 119.00 no
loop_
    _geom_torsion_atom_site_label_1
    _geom_torsion_atom_site_label_2
    _geom_torsion_atom_site_label_3
    _geom_torsion_atom_site_label_4
    _geom_torsion_site_symmetry_1
    _geom_torsion_site_symmetry_2
    _geom_torsion_site_symmetry_3
    _geom_torsion_site_symmetry_4
    _geom_torsion
    _geom_torsion_publ_flag
    C7 O1 C4 C3 . . . . -169.75(18) no
    C7 O1 C4 C5 . . . . 8.3(3) no
    C8 O2 C3 C2 . . . . -6.2(3) no
    C8 O2 C3 C4 . . . . 172.38(17) no
    C9 N1 N2 C10 . . . . 162.2(2) no
    N2 N1 C9 C1 . . . . 178.4(2) no
    N1 N2 C10 O3 . . . . 177.1(2) no
    N1 N2 C10 N3 . . . . -3.6(3) no
    C6 C1 C2 C3 . . . . 1.3(3) no
    C9 C1 C2 C3 . . . . -178.29(19) no
    C2 C1 C6 C5 . . . . 0.4(3) no
    C9 C1 C6 C5 . . . . 180.0(2) no
    C2 C1 C9 N1 . . . . -31.7(3) no
    C6 C1 C9 N1 . . . . 148.8(2) no
    C1 C2 C3 O2 . . . . 176.97(18) no
    C1 C2 C3 C4 . . . . -1.5(3) no
    O2 C3 C4 O1 . . . . -0.4(2) no
    O2 C3 C4 C5 . . . . -178.58(18) no
    C2 C3 C4 O1 . . . . 178.23(17) no
    C2 C3 C4 C5 . . . . 0.1(3) no
    O1 C4 C5 C6 . . . . -176.4(2) no
    C3 C4 C5 C6 . . . . 1.6(3) no
    C4 C5 C6 C1 . . . . -1.9(3) no
loop_
    _geom_hbond_atom_site_label_D
    _geom_hbond_atom_site_label_H
    _geom_hbond_atom_site_label_A
    _geom_hbond_site_symmetry_A
    _geom_hbond_distance_DH
    _geom_hbond_distance_HA
    _geom_hbond_distance_DA
    _geom_hbond_angle_DHA
    _geom_hbond_publ_flag
    N2 H2A O3 3_555 0.86 2.15 2.970(2) 159 yes
    N3 H3A O3 3_565 0.86 2.19 3.044(2) 170 yes
    N3 H3B N1 . 0.86 2.30 2.657(2) 105 yes
    N3 H3B O1 7_556 0.86 2.59 3.019(2) 112 yes
    N3 H3B O2 7_556 0.86 2.30 3.119(2) 160 yes
_iucr_refine_instructions_details
;
TITL AKB15YELLOW_0m in C2/c WHITE PRISM
CELL 0.71073 22.2300 7.6367 15.6482 90.000 126.234 90.000
ZERR 8.00 0.0007 0.0003 0.0006 0.000 0.001 0.000
LATT 7
SYMM -x, y, -z+1/2
SFAC C  H  N  O
UNIT 80  104  24  24
L.S. 20
OMIT -3 52
ACTA
BOND $H
HTAB
CONF
LIST 4
SIZE 0.25 0.18 0.15
FMAP 2
PLAN 8
TEMP 23.000
MPLA 11 C1 C2 C3 C4 C5 C6 C9 O1 C7 O2 C8
MPLA 5 N1 N2 N3 C10 O3
WGHT    0.059200    0.028300
FVAR       0.11847
O1    4    0.305821   -0.133051    0.724765    11.00000    0.04817    0.05323 =
         0.02886    0.00173    0.01786   -0.00797
O2    4    0.347846    0.035432    0.626459    11.00000    0.03689    0.05758 =
         0.03377   -0.00501    0.01648   -0.01521
O3    4   -0.013032    0.248266   -0.023452    11.00000    0.04708    0.04164 =
         0.02637   -0.00040    0.01131    0.00059
N1    3    0.100933    0.096736    0.238380    11.00000    0.04084    0.03835 =
         0.02721   -0.00086    0.01199    0.00080
N2    3    0.048923    0.098199    0.129293    11.00000    0.04479    0.03554 =
         0.02632   -0.00176    0.01021   -0.00419
AFIX  43
H2A   2    0.027637    0.002351    0.096009    11.00000   -1.20000
AFIX   0
N3    3    0.063025    0.395146    0.130904    11.00000    0.04764    0.03513 =
         0.03196   -0.00101    0.01322   -0.00299
AFIX  93
H3A   2    0.052962    0.494428    0.099220    11.00000   -1.20000
H3B   2    0.093510    0.389928    0.198854    11.00000   -1.20000
AFIX   0
C1    1    0.152970   -0.059132    0.400773    11.00000    0.03623    0.03066 =
         0.03298   -0.00094    0.01805    0.00308
C2    1    0.225484    0.008520    0.457033    11.00000    0.04014    0.03267 =
         0.03452   -0.00126    0.02241   -0.00226
AFIX  43
H2    2    0.240279    0.071575    0.421521    11.00000   -1.20000
AFIX   0
C3    1    0.275035   -0.017900    0.564790    11.00000    0.03207    0.03297 =
         0.03030   -0.00616    0.01632   -0.00420
C4    1    0.252212   -0.109712    0.619170    11.00000    0.03735    0.03345 =
         0.03036   -0.00221    0.01882    0.00005
C5    1    0.180230   -0.172533    0.563660    11.00000    0.04168    0.04184 =
         0.03939    0.00312    0.02656   -0.00014
AFIX  43
H5    2    0.164421   -0.230695    0.599358    11.00000   -1.20000
AFIX   0
C6    1    0.131532   -0.149511    0.455381    11.00000    0.03068    0.04062 =
         0.04205    0.00148    0.01837    0.00052
AFIX  43
H6    2    0.083589   -0.195432    0.418569    11.00000   -1.20000
AFIX   0
C7    1    0.289842   -0.248995    0.780071    11.00000    0.06042    0.06187 =
         0.03644    0.00706    0.02886   -0.00221
AFIX 137
H7A   2    0.249618   -0.202384    0.779787    11.00000   -1.50000
H7B   2    0.333321   -0.261557    0.851849    11.00000   -1.50000
H7C   2    0.275802   -0.361309    0.745909    11.00000   -1.50000
AFIX   0
C8    1    0.377816    0.109930    0.575436    11.00000    0.04622    0.05244 =
         0.05235   -0.00470    0.03134   -0.01259
AFIX 137
H8A   2    0.351948    0.216746    0.540767    11.00000   -1.50000
H8B   2    0.371806    0.028965    0.523968    11.00000   -1.50000
H8C   2    0.429870    0.134229    0.627228    11.00000   -1.50000
AFIX   0
C9    1    0.100138   -0.036874    0.286025    11.00000    0.03497    0.03972 =
         0.03365   -0.00142    0.01404   -0.00145
AFIX  43
H9    2    0.064725   -0.123596    0.246577    11.00000   -1.20000
AFIX   0
C10   1    0.031550    0.250178    0.075013    11.00000    0.02887    0.03909 =
         0.02942   -0.00101    0.01361   -0.00009
HKLF 4
REM  AKB15YELLOW_0m in C2/c WHITE PRISM
REM R1 =  0.0429 for   1389 Fo > 4sig(Fo)  and  0.0753 for all   2115 data
REM    147 parameters refined using      0 restraints
END
WGHT      0.0592      0.0283
REM Highest difference peak  0.162,  deepest hole -0.203,  1-sigma level  0.042
Q1    1   0.0527 -0.0147  0.0966  11.00000  0.05    0.16
Q2    1   0.3296  0.1445  0.6491  11.00000  0.05    0.15
Q3    1  -0.0221  0.1503 -0.0609  11.00000  0.05    0.14
Q4    1   0.1838  0.0054  0.4374  11.00000  0.05    0.14
Q5    1   0.2556 -0.0191  0.5941  11.00000  0.05    0.14
Q6    1   0.0744  0.4004  0.2198  11.00000  0.05    0.13
Q7    1   0.2275 -0.2426  0.5889  11.00000  0.05    0.13
Q8    1   0.2497 -0.0149  0.5109  11.00000  0.05    0.13
;
