# Supplementary material for: 2-[(E)-3,4-Dimeth­oxy­benzyl­idene]hydrazinecarboxamide
Source: Acta Crystallogr Sect E Struct Rep Online. 2012 May 16;68(Pt 6):o1724. doi: 10.1107/S1600536812020739 (PMC3379314; doi:10.1107/S1600536812020739)
Supplement: Supplementary file 2 [file e-68-o1724-Isup2.hkl]

#
# h,k,l, Fc-squared, Fo-squared, sigma(Fo-squared) and status flag
#
data_I
_shelx_title ' AKB15YELLOW_0m in C2/c WHITE PRISM'
_shelx_refln_list_code          4
_shelx_F_calc_maximum      276.20
_exptl_crystal_F_000       944.00
_reflns_d_resolution_high  0.8108
 
loop_
 _symmetry_equiv_pos_as_xyz
 'x, y, z'
 '-x, y, -z+1/2'
 'x+1/2, y+1/2, z'
 '-x+1/2, y+1/2, -z+1/2'
 '-x, -y, -z'
 'x, -y, z-1/2'
 '-x+1/2, -y+1/2, -z'
 'x+1/2, -y+1/2, z-1/2'
 
_cell_length_a    22.2300
_cell_length_b     7.6367
_cell_length_c    15.6482
_cell_angle_alpha  90.000
_cell_angle_beta  126.234
_cell_angle_gamma  90.000
 
_shelx_F_squared_multiplier     1.000
 
loop_
 _refln_index_h
 _refln_index_k
 _refln_index_l
 _refln_F_squared_calc
 _refln_F_squared_meas
 _refln_F_squared_sigma
 _refln_observed_status
   2   0   0     5436.28     4716.21    112.10 o
   4   0   0       17.93       17.65      3.04 o
   6   0   0       11.89        3.48      3.46 o
   8   0   0      491.60      550.97     15.30 o
  10   0   0      380.61      508.23     18.92 o
  12   0   0      217.76      196.60     28.28 o
  14   0   0        3.43        8.26      7.28 o
  16   0   0      115.85      118.37     21.87 o
  18   0   0       13.22        2.90     23.16 o
  20   0   0       83.16       38.97     20.67 o
  22   0   0        6.61      -14.25     22.80 o
   1   1   0     1860.30     1587.72     21.41 o
   3   1   0      610.01      538.05      9.31 o
   5   1   0     2431.19     2328.21     28.99 o
   7   1   0        2.64       -0.29      2.49 o
   9   1   0      588.19      536.04     11.46 o
  11   1   0      236.08      243.46      8.82 o
  13   1   0      180.07      201.26      9.66 o
  15   1   0      850.63      888.65     33.26 o
  17   1   0        7.87        9.12     10.99 o
  19   1   0       56.64       50.15     15.72 o
  21   1   0       98.23      146.60     22.03 o
   0   2   0     4217.66     4113.22     70.53 o
   2   2   0     6319.90     6400.46     73.94 o
   4   2   0     7179.87     7200.74     78.19 o
   6   2   0     7290.92     7626.19     94.31 o
   8   2   0      280.38      330.26      9.85 o
  10   2   0     1983.04     2095.81     32.42 o
  12   2   0       91.26      106.86     16.82 o
  14   2   0      174.97      182.07     16.35 o
  16   2   0      597.67      558.75     31.10 o
  18   2   0      504.36      520.20     51.24 o
  20   2   0      190.64      242.40     25.29 o
   1   3   0      110.74      124.70      9.46 o
   3   3   0      451.55      386.78     30.43 o
   5   3   0        1.38        0.65      4.84 o
   7   3   0     1568.79     1552.98     34.00 o
   9   3   0      332.97      326.31     16.58 o
  11   3   0      311.81      311.70     13.34 o
  13   3   0       68.72       67.52     12.09 o
  15   3   0        0.08       -5.52      8.90 o
  17   3   0        1.18       -0.66     11.74 o
  19   3   0       29.01       31.86     14.35 o
   0   4   0       47.11       56.10     13.07 o
   2   4   0        9.47        7.76      6.53 o
   4   4   0     3956.71     3936.37     68.85 o
   6   4   0     1928.32     1851.21     36.79 o
   8   4   0     1102.42     1149.70     31.09 o
  10   4   0      116.40      120.74     12.56 o
  12   4   0       41.79       37.83     18.10 o
  14   4   0      440.82      377.47     25.23 o
  16   4   0     2243.36     2309.57     69.57 o
  18   4   0       83.32       89.23     31.53 o
  20   4   0      107.92       49.38     27.70 o
   1   5   0        0.06      -14.15      9.43 o
   3   5   0      121.82      111.72     13.92 o
   5   5   0      166.52      162.49     24.68 o
   7   5   0      204.34      212.09     15.16 o
   9   5   0       12.78       11.43     10.54 o
  11   5   0      138.04      124.99     16.78 o
  13   5   0       20.54       11.56     11.64 o
  15   5   0      109.69      135.09     27.15 o
  17   5   0      129.65      237.55     26.04 o
   0   6   0     1240.37     1104.34     55.41 o
   2   6   0     2590.50     2634.48     65.67 o
   4   6   0      151.50      171.18     19.18 o
   6   6   0        9.46        6.57      9.05 o
   8   6   0        2.45        1.78     11.37 o
  10   6   0       18.45        3.64     16.15 o
  12   6   0        1.37      -11.85     11.01 o
  14   6   0       78.31       65.41     16.46 o
  16   6   0        9.21        4.11     15.80 o
   1   7   0       77.71       67.81     14.98 o
   3   7   0       33.77       35.92     13.28 o
   5   7   0        9.22       24.81     15.22 o
   7   7   0        4.87       -6.05     12.24 o
   9   7   0       25.03       16.88     13.89 o
  11   7   0       14.81       19.30     16.15 o
  13   7   0        0.13        4.20     14.67 o
   0   8   0     1205.20     1203.92    144.99 o
   2   8   0        0.77       15.96     14.28 o
   4   8   0      737.70      731.97     50.27 o
   6   8   0      125.01      114.11     21.40 o
   8   8   0       82.11       82.61     20.12 o
  10   8   0       11.00        5.91     15.51 o
   1   9   0       49.25       72.17     22.60 o
   3   9   0      138.14      134.54     26.82 o
   5   9   0        3.54       -2.30     18.97 o
 -21   1   1      108.95       96.62     17.52 o
 -19   1   1      196.50      183.89     20.61 o
 -17   1   1      117.26      138.20     17.17 o
 -15   1   1       28.82       26.78      6.50 o
 -13   1   1       36.22       43.97      6.22 o
 -11   1   1      241.49      276.48     11.68 o
  -9   1   1     1002.26      940.05     17.90 o
  -7   1   1       64.05       66.99      4.50 o
  -5   1   1    12757.54    11940.05    124.71 o
  -3   1   1     2035.50     1794.40     22.41 o
  -1   1   1      681.92      610.62     10.91 o
   1   1   1    14803.66    13871.92    133.95 o
   3   1   1     7530.05     6768.47     72.45 o
   5   1   1     2640.35     2715.21     33.39 o
   7   1   1     1452.32     1422.96     26.44 o
   9   1   1      981.94      976.38     20.20 o
  11   1   1      765.44      736.42     20.92 o
  13   1   1       71.51       68.22      8.00 o
  15   1   1     1336.30     1380.11     88.15 o
  17   1   1       33.00       44.07     14.54 o
  19   1   1      115.49       70.77     17.91 o
  21   1   1      132.64      160.58     23.74 o
 -22   2   1       74.60       86.11     33.13 o
 -20   2   1      234.80      220.74     34.13 o
 -18   2   1       61.79       40.54     13.62 o
 -16   2   1      110.97       72.50     20.11 o
 -14   2   1      471.72      457.74     19.73 o
 -12   2   1       46.00       46.95     13.76 o
 -10   2   1      371.33      433.59     19.11 o
  -8   2   1     4611.00     4812.50     68.62 o
  -6   2   1     2643.44     2393.52     32.45 o
  -4   2   1     8970.47     8380.93     94.34 o
  -2   2   1    29571.61    27462.26    313.33 o
   0   2   1     1685.87     1636.85     24.15 o
   2   2   1     2237.08     2086.13     27.62 o
   4   2   1     1151.58     1061.45     19.04 o
   6   2   1     3416.98     3342.11     43.94 o
   8   2   1      523.41      622.87     21.72 o
  10   2   1     1609.14     1610.06     44.73 o
  12   2   1        8.88        8.62      6.38 o
  14   2   1     1387.40     1477.95     51.11 o
  16   2   1       13.93       10.96     12.47 o
  18   2   1       65.22       78.64     17.02 o
  20   2   1       20.52        1.28     14.30 o
 -21   3   1      261.92      344.49     53.44 o
 -19   3   1      129.21      166.67     39.54 o
 -17   3   1        0.12       -5.21      9.88 o
 -15   3   1        0.05       -2.94     11.59 o
 -13   3   1       35.16       21.40      7.80 o
 -11   3   1       18.01       35.01     10.25 o
  -9   3   1       84.24      101.37      6.86 o
  -7   3   1     1083.50      991.66     25.92 o
  -5   3   1     6493.27     6601.70     99.74 o
  -3   3   1       14.36        9.63      5.74 o
  -1   3   1      520.12      517.95     16.65 o
   1   3   1     7535.61     7707.88    105.58 o
   3   3   1      263.39      335.73     14.17 o
   5   3   1      208.41      190.07     13.35 o
   7   3   1       91.87      157.68     17.05 o
   9   3   1       11.76       18.65      6.02 o
  11   3   1      441.83      445.61     18.06 o
  13   3   1        2.08        5.60      9.39 o
  15   3   1       43.88       48.73     15.19 o
  17   3   1      218.53      170.46     22.88 o
  19   3   1      177.35      149.12     48.25 o
 -20   4   1       99.66       74.55     27.37 o
 -18   4   1      289.45      283.90     25.33 o
 -16   4   1        9.89        0.00     10.26 o
 -14   4   1      128.99      135.64     16.25 o
 -12   4   1       54.36       58.74     15.21 o
 -10   4   1       41.97       34.27      9.70 o
  -8   4   1      233.13      258.94     13.95 o
  -6   4   1       70.56       71.37      9.50 o
  -4   4   1      427.60      440.03     23.91 o
  -2   4   1        2.09       -1.78      8.59 o
   0   4   1      601.56      596.68     37.12 o
   2   4   1      431.09      440.31     20.29 o
   4   4   1     1126.91     1197.02     28.26 o
   6   4   1     2084.54     2274.33     47.90 o
   8   4   1      922.27      983.86     29.52 o
  10   4   1        7.67        4.47      6.41 o
  12   4   1      187.89      153.75     17.22 o
  14   4   1       11.19       13.19     10.53 o
  16   4   1       28.03       28.38     14.69 o
  18   4   1      247.74      280.19     36.15 o
 -19   5   1        2.48        5.61     21.14 o
 -17   5   1      207.74      190.71     22.87 o
 -15   5   1        7.84       -1.05     10.16 o
 -13   5   1        9.33        6.13     10.44 o
 -11   5   1        7.68       27.28     11.02 o
  -9   5   1      131.22      137.20     14.61 o
  -7   5   1      144.14      121.55     12.05 o
  -5   5   1        1.49       15.77      8.93 o
  -3   5   1       42.08       30.72      9.99 o
  -1   5   1      336.19      359.61     23.06 o
   1   5   1      416.11      450.60     25.86 o
   3   5   1        0.35       -6.57      7.21 o
   5   5   1      513.89      506.52     31.56 o
   7   5   1        9.70        4.75      8.45 o
   9   5   1      255.96      244.10     26.25 o
  11   5   1       24.10       19.43     11.94 o
  13   5   1       73.91       58.58     15.33 o
  15   5   1       30.06       27.42     20.23 o
  17   5   1      242.61      230.09     27.56 o
 -16   6   1       25.55       17.87     15.61 o
 -14   6   1        7.11       -0.52     12.09 o
 -12   6   1       43.33       19.14     20.29 o
 -10   6   1      332.68      340.25     26.91 o
  -8   6   1      191.92      214.07     18.31 o
  -6   6   1        7.85      -13.39      8.93 o
  -4   6   1      254.45      265.71     22.19 o
  -2   6   1       14.61       10.70     10.47 o
   0   6   1     1077.35     1033.03     40.60 o
   2   6   1      323.64      332.95     24.82 o
   4   6   1       29.30       27.91     11.55 o
   6   6   1       59.18       59.36     12.74 o
   8   6   1      118.30      136.97     22.06 o
  10   6   1      594.88      512.33     33.73 o
  12   6   1       68.36       74.47     16.50 o
  14   6   1      328.57      324.12     28.39 o
  16   6   1       98.67       80.97     21.07 o
 -15   7   1       19.44        8.00     26.40 o
 -13   7   1        5.40       -0.48     12.68 o
 -11   7   1      180.62      219.51     24.79 o
  -9   7   1       22.54        4.04     12.89 o
  -7   7   1      109.12      106.09     19.23 o
  -5   7   1     2409.83     2474.44     87.82 o
  -3   7   1       52.42       68.50     15.84 o
  -1   7   1      642.62      671.67     38.00 o
   1   7   1      463.44      527.49     33.71 o
   3   7   1      226.51      171.16     21.57 o
   5   7   1       25.88       39.36     15.05 o
   7   7   1       11.79       21.76     13.52 o
   9   7   1       63.08       84.79     17.89 o
  11   7   1      204.57      209.17     41.77 o
  13   7   1       91.12      134.43     21.33 o
 -12   8   1       15.48       -3.81     15.13 o
 -10   8   1       80.92      100.99     20.55 o
  -8   8   1      376.75      370.19     32.67 o
  -6   8   1      282.00      264.50     53.44 o
  -4   8   1      136.81      132.66     24.64 o
  -2   8   1      136.67      120.58     20.18 o
   0   8   1      175.35      169.67     22.75 o
   2   8   1        8.59       24.78     14.22 o
   4   8   1       52.25       49.44     17.48 o
   6   8   1        7.69       -1.15     13.73 o
   8   8   1        0.40       13.36     15.18 o
  10   8   1       42.47       42.57     17.75 o
  -7   9   1      240.49      277.49     33.52 o
  -5   9   1        4.49       -4.08     16.58 o
  -3   9   1       35.50       25.79     19.19 o
  -1   9   1       84.86       88.18     23.35 o
   1   9   1       87.66       75.64     22.27 o
   3   9   1        9.92        4.20     16.96 o
   5   9   1        2.04      -11.43     16.37 o
 -22   0   2       12.67       -4.31     21.02 o
 -20   0   2     1306.82     1346.49     99.03 o
 -18   0   2      159.73      127.90     23.87 o
 -16   0   2       12.56       12.50      9.40 o
 -14   0   2      136.41      146.51     14.01 o
 -12   0   2     2214.92     2512.89     47.45 o
 -10   0   2    15770.86    15994.82    219.33 o
  -8   0   2    19914.40    19658.82    266.08 o
  -6   0   2    76287.80    68900.16   1146.27 o
  -4   0   2    65598.05    63105.11    859.25 o
  -2   0   2     1248.32     1156.69     30.48 o
   0   0   2     3735.88     3606.85     74.30 o
   2   0   2    10175.69    10075.99    141.13 o
   4   0   2     6253.62     5711.31     78.42 o
   6   0   2     2293.36     2433.93     49.07 o
   8   0   2     1871.01     1929.72     65.30 o
  10   0   2      454.26      535.71     23.84 o
  12   0   2     1021.24     1010.59     33.26 o
  14   0   2     1731.76     1670.04     89.06 o
  16   0   2      178.57      232.27     40.61 o
  18   0   2       16.91      -24.22     18.52 o
  20   0   2      754.43      974.66     86.21 o
 -23   1   2        1.87       -1.52     17.92 o
 -21   1   2        0.65        8.75     21.86 o
 -19   1   2      469.37      451.63     25.61 o
 -17   1   2        5.00        7.44      8.01 o
 -15   1   2      147.36      153.81      9.43 o
 -13   1   2      127.51      128.38      7.77 o
 -11   1   2      188.71      220.96      8.29 o
  -9   1   2        8.98       15.47      5.39 o
  -7   1   2      486.36      452.26     11.88 o
  -5   1   2    12191.64    11603.10    119.94 o
  -3   1   2     5383.72     5032.89     51.11 o
  -1   1   2     1247.97     1222.40     17.69 o
   1   1   2    10478.28     9494.35    105.57 o
   3   1   2       14.08        4.69      3.29 o
   5   1   2     7492.75     7114.18     83.90 o
   7   1   2       54.74       50.93      6.08 o
   9   1   2     3181.56     3202.62     48.37 o
  11   1   2       91.97       89.86      8.90 o
  13   1   2        2.49        7.14      8.92 o
  15   1   2      850.05      865.03     56.57 o
  17   1   2        1.06       16.40     12.86 o
  19   1   2       27.62       34.48     18.77 o
 -22   2   2        0.51       -1.78     17.25 o
 -20   2   2       75.60       28.40     25.29 o
 -18   2   2      604.96      493.74     26.53 o
 -16   2   2       43.71       39.55      8.79 o
 -14   2   2      230.60      246.24     14.03 o
 -12   2   2      149.21      158.82     10.30 o
 -10   2   2     3661.14     3916.77     57.61 o
  -8   2   2     2313.22     2269.98     49.87 o
  -6   2   2     3264.10     3475.90     41.41 o
  -4   2   2    17512.97    16626.64    180.55 o
  -2   2   2    61535.73    60259.69    639.39 o
   0   2   2      704.24      726.32     14.85 o
   2   2   2     2401.85     2457.67     34.21 o
   4   2   2     1765.33     1870.90     31.14 o
   6   2   2      792.71      906.65     24.22 o
   8   2   2        2.14        3.56      5.64 o
  10   2   2       33.76       39.53      8.28 o
  12   2   2      646.91      679.10     31.43 o
  14   2   2     2631.25     2703.60     64.91 o
  16   2   2       13.65       18.14     12.64 o
  18   2   2        0.25       15.52     14.77 o
 -21   3   2       47.85       31.45     21.51 o
 -19   3   2      117.63       96.25     25.95 o
 -17   3   2        6.76        6.97      9.23 o
 -15   3   2      201.11      198.17     12.96 o
 -13   3   2        3.96        8.02      5.98 o
 -11   3   2      892.99      979.92     29.90 o
  -9   3   2      418.11      364.24     18.59 o
  -7   3   2        1.61       -2.85      5.11 o
  -5   3   2      878.59      842.38     22.99 o
  -3   3   2     4323.65     4071.04     73.74 o
  -1   3   2     2535.26     2344.90     40.28 o
   1   3   2      170.19      179.62     12.19 o
   3   3   2      560.36      536.53     17.02 o
   5   3   2        0.79       -2.14      5.70 o
   7   3   2       78.73       70.34      8.48 o
   9   3   2      154.01      161.68     11.96 o
  11   3   2       41.97       27.33      8.87 o
  13   3   2      903.81      940.93     38.41 o
  15   3   2      486.88      471.84     42.70 o
  17   3   2        0.12       13.60     13.97 o
  19   3   2        7.57        0.02     14.86 o
 -20   4   2       46.86       77.54     35.98 o
 -18   4   2      130.79      104.61     26.67 o
 -16   4   2        0.25       -3.86      8.58 o
 -14   4   2      107.05      109.01     14.16 o
 -12   4   2     2060.24     2057.09     44.56 o
 -10   4   2     1814.11     1828.67     56.60 o
  -8   4   2       39.14       31.79      7.74 o
  -6   4   2       43.11       52.11      8.32 o
  -4   4   2     2212.17     2167.10     50.23 o
  -2   4   2       11.58       14.04      7.63 o
   0   4   2     4475.26     4637.01     88.79 o
   2   4   2     1071.21     1115.21     26.90 o
   4   4   2     4083.80     4270.66     68.36 o
   6   4   2      422.77      384.59     20.80 o
   8   4   2      130.20      195.21     15.83 o
  10   4   2        3.53       -3.27      7.34 o
  12   4   2      506.79      466.10     29.41 o
  14   4   2       14.38        9.69     11.63 o
  16   4   2      373.21      345.06     31.64 o
  18   4   2        8.08        2.52     14.96 o
 -19   5   2       35.52       35.62     24.18 o
 -17   5   2       52.91       34.80     16.10 o
 -15   5   2      100.30       92.13     15.48 o
 -13   5   2      103.15       99.13     15.53 o
 -11   5   2       79.52       82.03     14.57 o
  -9   5   2        1.60       -2.70      6.48 o
  -7   5   2      482.06      453.57     22.58 o
  -5   5   2     1457.28     1373.62     58.41 o
  -3   5   2        3.39        3.66      8.30 o
  -1   5   2       62.11       60.79     11.41 o
   1   5   2      376.86      381.54     24.19 o
   3   5   2       75.81       76.14     12.04 o
   5   5   2       51.11       38.15     14.60 o
   7   5   2      187.34      170.86     18.68 o
   9   5   2      293.49      331.81     25.24 o
  11   5   2      126.29      122.75     17.64 o
  13   5   2       20.18        9.34     12.66 o
  15   5   2      424.97      463.21     37.28 o
 -18   6   2       89.54      -11.51     20.87 o
 -16   6   2       21.43       39.69     16.65 o
 -14   6   2       46.16       40.91     14.32 o
 -12   6   2       16.31       15.71     11.92 o
 -10   6   2      216.39      178.18     20.57 o
  -8   6   2       13.12        2.34     10.03 o
  -6   6   2     2714.46     2815.25     68.75 o
  -4   6   2     1286.09     1273.77     42.73 o
  -2   6   2     2539.60     2516.44     64.08 o
   0   6   2      236.20      227.32     21.44 o
   2   6   2      288.76      287.24     23.85 o
   4   6   2       97.54      118.17     14.96 o
   6   6   2       12.51        6.71     10.94 o
   8   6   2       20.10       33.44     13.40 o
  10   6   2      329.40      334.34     27.62 o
  12   6   2      262.09      251.04     25.48 o
  14   6   2        2.27        4.77     15.39 o
 -15   7   2       48.55       53.96     16.99 o
 -13   7   2       33.71       15.09     14.62 o
 -11   7   2        4.49       -4.38     12.30 o
  -9   7   2       55.15       34.47     14.33 o
  -7   7   2        2.22       -1.68     12.47 o
  -5   7   2       19.15       26.75     12.88 o
  -3   7   2      293.39      303.53     25.98 o
  -1   7   2      243.62      266.34     40.31 o
   1   7   2        1.03      -14.04     10.03 o
   3   7   2       46.03       24.46     11.59 o
   5   7   2       44.71       36.39     14.57 o
   7   7   2       32.82       60.93     16.33 o
   9   7   2       14.52        5.80     13.23 o
  11   7   2       24.01       28.33     15.41 o
 -12   8   2        0.78      -11.28     13.94 o
 -10   8   2       51.31       50.05     17.14 o
  -8   8   2     1063.09     1047.14    106.09 o
  -6   8   2        0.57      -13.48     13.99 o
  -4   8   2      483.72      429.32     33.22 o
  -2   8   2      279.16      296.83     53.17 o
   0   8   2       66.76       46.43     16.04 o
   2   8   2       18.45       40.00     15.66 o
   4   8   2        0.12       -1.89     13.88 o
   6   8   2       30.27       21.31     16.61 o
   8   8   2        1.63       -6.93     16.45 o
  -7   9   2      181.43      205.72     31.55 o
  -5   9   2       11.39       12.81     16.86 o
  -3   9   2       27.52       24.58     19.18 o
  -1   9   2       11.79        3.79     14.71 o
   1   9   2      144.04      170.64     37.87 o
   3   9   2       34.86        9.27     18.13 o
 -23   1   3       20.29       27.72     16.88 o
 -21   1   3       81.60       65.94     12.43 o
 -19   1   3       12.40       20.56      9.41 o
 -17   1   3       77.52       79.55      8.66 o
 -15   1   3        0.03       -5.24      3.49 o
 -13   1   3      500.58      530.70     12.65 o
 -11   1   3       52.24       50.56     13.82 o
  -9   1   3     1221.13     1156.27     24.43 o
  -7   1   3     3161.67     3042.71     35.89 o
  -5   1   3    27457.30    27172.32    259.42 o
  -3   1   3       59.89       76.37      6.50 o
  -1   1   3     5526.74     5005.99     58.78 o
   1   1   3     2334.87     1993.84     28.00 o
   3   1   3     4602.45     4732.19     58.83 o
   5   1   3       76.37       67.52      7.47 o
   7   1   3     2905.45     3174.05     48.40 o
   9   1   3     1131.27     1134.82     26.73 o
  11   1   3       57.91       70.83     13.01 o
  13   1   3     1253.39     1256.45     40.72 o
  15   1   3        2.65        4.32     12.78 o
  17   1   3       38.33       25.52     37.40 o
  19   1   3       27.52       22.75     19.27 o
 -22   2   3      109.34      149.08     29.52 o
 -20   2   3        7.80       -0.15     26.72 o
 -18   2   3      321.74      235.38     29.95 o
 -16   2   3      224.90      240.34     23.24 o
 -14   2   3        1.13        3.88      7.60 o
 -12   2   3      476.26      453.02     20.82 o
 -10   2   3      438.79      448.93     15.79 o
  -8   2   3        9.05       14.78      7.67 o
  -6   2   3     1160.42     1089.20     16.82 o
  -4   2   3    22317.57    21121.91    215.57 o
  -2   2   3      932.03      916.01     18.88 o
   0   2   3     6754.91     6509.75     77.16 o
   2   2   3       17.60        8.88      4.52 o
   4   2   3     4920.28     5300.49     77.09 o
   6   2   3      281.14      458.16     69.62 o
   8   2   3      209.16      207.81     21.47 o
  10   2   3      434.18      452.56     21.91 o
  12   2   3      204.22      229.04     21.69 o
  14   2   3      760.48      825.75    104.12 o
  16   2   3       63.44       36.30     16.18 o
  18   2   3      286.66      339.59     34.20 o
 -23   3   3        7.19        3.70     20.20 o
 -21   3   3       25.88       13.83     19.67 o
 -19   3   3       48.35       12.59     36.34 o
 -17   3   3      192.26      197.37     55.22 o
 -15   3   3        0.05        1.45      6.27 o
 -13   3   3      426.70      416.77     15.48 o
 -11   3   3       53.84       49.57      7.18 o
  -9   3   3     2254.28     2277.97     36.00 o
  -7   3   3      393.49      432.92     14.65 o
  -5   3   3     2325.78     2486.83     45.34 o
  -3   3   3     1363.13     1429.61     32.39 o
  -1   3   3     5208.24     5299.53     77.66 o
   1   3   3      581.23      639.58     18.44 o
   3   3   3        7.70        3.39      5.75 o
   5   3   3     1592.39     1748.01     38.93 o
   7   3   3        6.69        9.06      6.55 o
   9   3   3       18.74        9.94      7.04 o
  11   3   3      131.90      124.56     16.45 o
  13   3   3       54.54       48.60     16.31 o
  15   3   3     1148.83     1240.37     61.31 o
  17   3   3      416.53      417.56     35.43 o
 -22   4   3      125.76      105.51     29.67 o
 -20   4   3       47.21       28.09     25.65 o
 -18   4   3      163.28      161.95     35.27 o
 -16   4   3        5.63        1.47      7.63 o
 -14   4   3       34.54       28.54     10.10 o
 -12   4   3      348.44      358.10     22.56 o
 -10   4   3       71.68       86.12     12.26 o
  -8   4   3      609.89      613.29     21.24 o
  -6   4   3     2456.35     2203.47     44.85 o
  -4   4   3      722.26      713.29     23.78 o
  -2   4   3     1768.96     1824.94     45.42 o
   0   4   3      335.08      343.10     24.38 o
   2   4   3     1260.07     1336.07     33.55 o
   4   4   3     2309.22     2332.18     49.31 o
   6   4   3      477.97      509.75     42.71 o
   8   4   3        0.00       -5.12      6.87 o
  10   4   3       16.40        0.34      9.46 o
  12   4   3      106.33       86.66     15.58 o
  14   4   3       21.17       14.04     15.04 o
  16   4   3       65.57       59.27     18.85 o
 -19   5   3       61.08       53.11     24.44 o
 -17   5   3       40.37       46.74     15.72 o
 -15   5   3       60.86       79.37     14.42 o
 -13   5   3       13.01       37.89     11.70 o
 -11   5   3       45.64       33.69     10.17 o
  -9   5   3      394.69      388.08     34.25 o
  -7   5   3       13.00        1.29      7.80 o
  -5   5   3      549.03      639.03     31.67 o
  -3   5   3     1096.26     1108.61     36.36 o
  -1   5   3        3.55       -3.57     12.55 o
   1   5   3      111.55      111.48     13.31 o
   3   5   3       80.31       81.62     12.65 o
   5   5   3      401.82      438.35     27.20 o
   7   5   3       57.99       88.35     15.73 o
   9   5   3        1.68       -2.27      9.92 o
  11   5   3      461.79      535.95     56.97 o
  13   5   3      126.77      110.37     24.06 o
  15   5   3       63.55       95.65     28.76 o
 -18   6   3        9.51       12.08     20.88 o
 -16   6   3      118.22      132.84     19.12 o
 -14   6   3        6.62       -1.87     11.13 o
 -12   6   3      668.27      621.06     35.67 o
 -10   6   3     1291.45     1225.10     44.63 o
  -8   6   3       54.74       86.21     14.68 o
  -6   6   3      327.97      296.56     24.15 o
  -4   6   3      324.84      292.31     23.67 o
  -2   6   3      519.47      459.56     29.16 o
   0   6   3      387.75      326.55     40.52 o
   2   6   3      630.34      567.74     28.45 o
   4   6   3        0.03        3.25      9.79 o
   6   6   3       96.28       66.97     16.35 o
   8   6   3        0.47      -11.83     10.12 o
  10   6   3      587.91      630.71     42.88 o
  12   6   3       47.99       54.44     19.33 o
  14   6   3       19.40       41.60     19.51 o
 -15   7   3       30.19       53.65     17.21 o
 -13   7   3       33.48       24.93     15.09 o
 -11   7   3     1309.20     1435.49     54.21 o
  -9   7   3       23.42       25.09     15.72 o
  -7   7   3        0.03        2.92     21.34 o
  -5   7   3      437.42      470.20     32.20 o
  -3   7   3      231.16      218.54     22.95 o
  -1   7   3      436.02      444.50     31.73 o
   1   7   3       43.37       40.24     14.60 o
   3   7   3        2.19       -6.62     10.47 o
   5   7   3        1.89        7.27     12.98 o
   7   7   3      298.71      279.59     26.81 o
   9   7   3      238.54      164.13     22.79 o
  11   7   3      186.90      198.69     29.11 o
 -12   8   3       29.22       46.69     17.51 o
 -10   8   3      287.18      289.95     41.02 o
  -8   8   3       44.16       69.49     40.23 o
  -6   8   3      179.42      193.02     28.61 o
  -4   8   3       20.08        9.09     12.80 o
  -2   8   3        8.06        1.50     12.43 o
   0   8   3       78.77       70.80     17.44 o
   2   8   3        1.41      -10.99     11.89 o
   4   8   3        6.07       20.33     16.93 o
   6   8   3      107.24      131.19     25.79 o
   8   8   3       15.03       -2.59     17.33 o
  -7   9   3        1.60      -19.35     15.97 o
  -5   9   3        1.20       10.11     16.38 o
  -3   9   3       68.71       67.56     21.04 o
  -1   9   3        3.88       -0.14     15.29 o
   1   9   3       50.82       37.73     25.69 o
   3   9   3        1.74        2.45     18.32 o
 -24   0   4      130.56      110.43     44.17 o
 -22   0   4      675.82      647.22     44.89 o
 -20   0   4      424.92      392.87     48.80 o
 -18   0   4       35.50       26.37     17.46 o
 -16   0   4        4.36        3.89      6.45 o
 -14   0   4       21.91       32.29      7.66 o
 -12   0   4     6950.01     7030.97    134.28 o
 -10   0   4    17168.92    16767.60    229.27 o
  -8   0   4    16273.14    15893.51    220.46 o
  -6   0   4     4735.27     4843.31     80.32 o
  -4   0   4     4310.10     4432.66    117.20 o
  -2   0   4     7794.00     6983.05    131.49 o
   0   0   4      451.19      450.27     19.33 o
   2   0   4      266.61      282.82     24.78 o
   4   0   4       47.72       71.03     15.57 o
   6   0   4     1286.18     1417.57     45.79 o
   8   0   4      304.02      312.26     31.02 o
  10   0   4    17719.89    17574.01    400.25 o
  12   0   4     3793.21     3726.60    122.19 o
  14   0   4       43.93       54.15     27.79 o
  16   0   4       37.74       19.95     24.94 o
  18   0   4        6.79      -14.25     25.65 o
 -23   1   4       17.58       12.65     22.63 o
 -21   1   4       21.79       20.37     13.24 o
 -19   1   4      298.01      252.95     16.18 o
 -17   1   4        8.76        8.67      4.39 o
 -15   1   4      764.36      835.92     29.57 o
 -13   1   4     2980.46     3108.69     55.42 o
 -11   1   4      131.08      133.40     14.23 o
  -9   1   4      617.59      609.53     11.84 o
  -7   1   4     1564.46     1514.43     21.34 o
  -5   1   4     5149.80     4507.57     47.88 o
  -3   1   4      269.54      251.32      9.77 o
  -1   1   4     3360.25     3089.23     43.05 o
   1   1   4     2691.82     2756.11     38.21 o
   3   1   4     1876.97     1731.23     37.92 o
   5   1   4     3722.41     3853.67     66.75 o
   7   1   4      336.72      325.74     21.67 o
   9   1   4      627.29      663.55     24.80 o
  11   1   4       39.33       30.53     13.99 o
  13   1   4       46.95       47.02     17.63 o
  15   1   4        9.07       -4.34     36.69 o
  17   1   4       26.76       20.40     20.40 o
 -24   2   4        1.64      -19.46     16.74 o
 -22   2   4      220.36      252.03     34.50 o
 -20   2   4       85.61      113.24     33.24 o
 -18   2   4      182.02      194.89     22.56 o
 -16   2   4       83.62       62.61     10.70 o
 -14   2   4     4466.26     4583.62     80.01 o
 -12   2   4        0.29        7.94      6.49 o
 -10   2   4        0.86       -3.65      3.56 o
  -8   2   4     1080.98     1099.95     19.41 o
  -6   2   4    20552.77    20920.60    226.93 o
  -4   2   4        0.85       -0.57      3.03 o
  -2   2   4      889.59     1020.25     22.42 o
   0   2   4     7866.33     8078.02    100.94 o
   2   2   4      163.70      167.46     18.91 o
   4   2   4      852.78     1013.45     26.90 o
   6   2   4       31.05       23.37      7.20 o
   8   2   4       84.05       80.29     12.52 o
  10   2   4     1977.57     1972.88     61.92 o
  12   2   4       95.82       73.47     14.67 o
  14   2   4        2.78       10.91     13.88 o
  16   2   4       70.48      112.51     25.17 o
 -23   3   4        0.14        5.36     25.29 o
 -21   3   4       84.20       96.95     25.94 o
 -19   3   4        2.70       23.15     17.46 o
 -17   3   4       69.81       69.05     16.43 o
 -15   3   4        4.02       -0.83     20.35 o
 -13   3   4       99.92       93.86      8.42 o
 -11   3   4      687.43      585.33     25.05 o
  -9   3   4       91.61       83.58      9.14 o
  -7   3   4      855.59      836.83     19.78 o
  -5   3   4     1461.61     1483.22     35.72 o
  -3   3   4      288.37      216.78     13.69 o
  -1   3   4      107.37       99.71      8.83 o
   1   3   4       25.57       17.08      6.26 o
   3   3   4     1463.35     1502.96     35.30 o
   5   3   4      339.96      363.50     17.61 o
   7   3   4      105.42       90.91     10.78 o
   9   3   4        0.21        9.54      9.01 o
  11   3   4      106.40      112.29     15.99 o
  13   3   4       19.40       12.28     13.08 o
  15   3   4       52.93       48.93     18.06 o
  17   3   4       21.78       17.34     17.12 o
 -22   4   4       35.30       50.68     23.18 o
 -20   4   4       14.96        9.63     18.72 o
 -18   4   4      215.96      124.97     33.13 o
 -16   4   4      562.39      556.17     25.06 o
 -14   4   4        8.92        5.61      7.27 o
 -12   4   4     1038.52     1027.60     30.59 o
 -10   4   4        0.07       -7.04      4.69 o
  -8   4   4     3233.82     3384.39     71.47 o
  -6   4   4     7339.64     7166.16    112.90 o
  -4   4   4    18542.57    19272.91    274.20 o
  -2   4   4     2323.74     2188.69     54.61 o
   0   4   4      920.27      962.32     29.97 o
   2   4   4       36.69       34.49      9.33 o
   4   4   4       20.21       27.92      9.85 o
   6   4   4       69.91       86.37     13.71 o
   8   4   4      616.68      606.29     28.27 o
  10   4   4      419.96      386.77     27.80 o
  12   4   4      133.37      138.51     19.35 o
  14   4   4       27.30       53.55     22.53 o
  16   4   4       23.20       17.77     17.64 o
 -21   5   4       44.80        1.39     20.03 o
 -19   5   4        6.92       -8.96     22.80 o
 -17   5   4      178.98      219.01     19.76 o
 -15   5   4        9.12        8.43     14.36 o
 -13   5   4       78.99       66.15     14.88 o
 -11   5   4      242.35      219.24     16.66 o
  -9   5   4      434.22      477.61     22.97 o
  -7   5   4      409.75      382.88     23.45 o
  -5   5   4      729.01      765.53     33.10 o
  -3   5   4      149.50      134.72     15.82 o
  -1   5   4       49.19       33.31     11.03 o
   1   5   4      162.03      145.70     14.29 o
   3   5   4        0.57      -10.36      7.95 o
   5   5   4      594.47      560.09     39.49 o
   7   5   4       12.61       15.54     11.32 o
   9   5   4        5.68        3.74     11.31 o
  11   5   4      161.34      160.43     21.11 o
  13   5   4       32.97       23.07     18.75 o
 -18   6   4       13.89       18.12     22.91 o
 -16   6   4       24.20       31.27     25.81 o
 -14   6   4      308.84      376.18     36.92 o
 -12   6   4       49.11       35.35     13.91 o
 -10   6   4     4184.82     3974.70    103.24 o
  -8   6   4      232.54      243.44     23.69 o
  -6   6   4      579.53      627.49     33.69 o
  -4   6   4       69.83       74.80     14.61 o
  -2   6   4        0.75        0.48     10.20 o
   0   6   4      202.44      170.06     16.97 o
   2   6   4      184.80      209.52     18.40 o
   4   6   4       93.57       73.17     15.40 o
   6   6   4        1.49        5.37     11.53 o
   8   6   4       95.68       88.60     17.17 o
  10   6   4        0.05      -16.70     11.13 o
  12   6   4      132.41      119.00     20.98 o
 -17   7   4       33.72       24.25     23.00 o
 -15   7   4       16.95        5.69     14.10 o
 -13   7   4      229.67      212.74     25.20 o
 -11   7   4      564.04      625.12     38.63 o
  -9   7   4        4.84      -15.41     14.88 o
  -7   7   4       77.08       64.79     15.92 o
  -5   7   4        6.24       -2.80     10.72 o
  -3   7   4        0.52       -2.20     12.43 o
  -1   7   4        0.34        1.08     10.73 o
   1   7   4       39.61       28.04     12.15 o
   3   7   4        7.96        1.35     10.33 o
   5   7   4        5.22        2.69     14.58 o
   7   7   4       12.01       24.27     17.57 o
   9   7   4        8.71       11.50     16.66 o
 -14   8   4      116.22      119.86     32.34 o
 -12   8   4       73.17       77.12     20.73 o
 -10   8   4       25.98        5.77     16.41 o
  -8   8   4      341.78      349.52     36.30 o
  -6   8   4      283.22      334.79     40.83 o
  -4   8   4       67.37       71.61     18.30 o
  -2   8   4       95.01      107.07     19.69 o
   0   8   4       91.33       86.33     20.63 o
   2   8   4        1.95       24.54     17.70 o
   4   8   4       71.41       52.09     20.44 o
   6   8   4      145.15      131.73     26.67 o
  -7   9   4       23.45       39.67     21.22 o
  -5   9   4       47.44       38.49     18.47 o
  -3   9   4        0.04       20.39     34.36 o
  -1   9   4       22.59       43.22     22.64 o
   1   9   4       13.38       35.61     19.54 o
 -25   1   5        3.11        0.65     21.23 o
 -23   1   5       10.36       11.55     14.02 o
 -21   1   5        0.88        7.07     11.56 o
 -19   1   5       39.05       45.70     14.14 o
 -17   1   5       16.02       25.09      7.68 o
 -15   1   5      885.10      845.66     40.41 o
 -13   1   5       35.45       44.72      5.70 o
 -11   1   5      156.66      130.90      7.14 o
  -9   1   5     1783.32     1843.73     25.18 o
  -7   1   5     6462.35     6216.88     68.71 o
  -5   1   5     1687.79     1556.95     25.25 o
  -3   1   5      655.23      700.40     23.10 o
  -1   1   5      192.44      209.82      9.87 o
   1   1   5     3724.50     4300.58     71.19 o
   3   1   5       75.86      100.43     11.52 o
   5   1   5     4579.56     4549.94     87.77 o
   7   1   5      369.83      338.43     22.19 o
   9   1   5      541.54      589.51     30.17 o
  11   1   5      124.60      101.22     17.62 o
  13   1   5      177.18      141.51     26.47 o
  15   1   5      612.30      692.76     54.41 o
  17   1   5       10.24      -18.98     17.62 o
 -24   2   5      500.40      539.98     59.49 o
 -22   2   5        6.78       16.02     14.31 o
 -20   2   5       11.50       -0.79     11.54 o
 -18   2   5        7.61      -11.94     10.88 o
 -16   2   5       48.95       33.33      9.43 o
 -14   2   5      374.24      372.45     20.36 o
 -12   2   5     1369.22     1402.64     25.01 o
 -10   2   5     1634.83     1628.69     29.75 o
  -8   2   5     1046.03     1126.17     18.17 o
  -6   2   5      871.01      909.55     18.54 o
  -4   2   5     3054.29     3401.97     71.59 o
  -2   2   5      427.99      426.96     21.14 o
   0   2   5      780.93      822.84     22.40 o
   2   2   5     2704.29     2677.22     45.56 o
   4   2   5      967.22      939.23     30.73 o
   6   2   5        3.68        0.25      6.94 o
   8   2   5     3259.79     3266.33     64.63 o
  10   2   5      680.75      624.64     31.16 o
  12   2   5      165.74      156.45     21.97 o
  14   2   5       39.81       26.69     19.16 o
  16   2   5       73.61      113.89     28.16 o
 -23   3   5       11.60       -0.02     22.09 o
 -21   3   5        0.18       -5.83     15.75 o
 -19   3   5        1.17        7.65     24.94 o
 -17   3   5       13.34       11.19     11.87 o
 -15   3   5      443.27      417.79     72.61 o
 -13   3   5      344.62      328.98     17.26 o
 -11   3   5     1286.67     1200.21     34.94 o
  -9   3   5     8470.45     8458.99    114.80 o
  -7   3   5      415.61      467.85     15.98 o
  -5   3   5       64.75       48.46      6.06 o
  -3   3   5      145.44      133.46     13.21 o
  -1   3   5     2289.04     2382.92     49.93 o
   1   3   5        1.31       -4.01      5.70 o
   3   3   5      240.50      258.32     18.42 o
   5   3   5      438.08      420.80     32.75 o
   7   3   5      299.69      290.18     30.23 o
   9   3   5     1007.29     1113.13     35.61 o
  11   3   5     2884.57     3013.79    131.73 o
  13   3   5      214.29      203.00     30.74 o
  15   3   5       38.13       50.31     21.19 o
 -22   4   5        3.53       22.88     21.73 o
 -20   4   5       33.80       52.22     38.83 o
 -18   4   5       73.80       76.31     56.29 o
 -16   4   5       66.24       81.70     13.99 o
 -14   4   5      758.07      736.63     24.98 o
 -12   4   5      819.79      760.47     34.11 o
 -10   4   5        2.54        5.35      6.36 o
  -8   4   5     3658.02     3674.25     59.60 o
  -6   4   5      524.46      490.89     18.25 o
  -4   4   5      856.19      894.90     31.40 o
  -2   4   5       29.10       38.83     10.02 o
   0   4   5      182.01      187.89     14.80 o
   2   4   5       47.82       62.95     11.03 o
   4   4   5        0.02      -10.68      7.44 o
   6   4   5        9.41        7.11      8.55 o
   8   4   5      151.97      152.54     18.49 o
  10   4   5       20.82       18.17     17.17 o
  12   4   5      172.16      187.73     22.40 o
  14   4   5      102.02      166.57     25.76 o
 -21   5   5        4.75       36.95     23.97 o
 -19   5   5      100.41       94.47     26.95 o
 -17   5   5       10.87       -9.40      9.33 o
 -15   5   5      449.66      431.15     27.25 o
 -13   5   5      811.09      859.57     46.89 o
 -11   5   5       72.77      102.98     13.58 o
  -9   5   5       60.54       74.42     11.42 o
  -7   5   5      429.41      485.44     27.33 o
  -5   5   5       44.30       36.08     11.03 o
  -3   5   5       32.33       49.07     11.61 o
  -1   5   5      124.13      122.45     13.30 o
   1   5   5      349.89      367.30     23.38 o
   3   5   5       65.87       90.19     14.38 o
   5   5   5      212.57      212.74     20.85 o
   7   5   5      534.00      493.31     31.32 o
   9   5   5      129.52      107.00     18.02 o
  11   5   5      330.96      365.02     30.22 o
  13   5   5       25.12       41.72     18.15 o
 -20   6   5        7.61       34.53     24.24 o
 -18   6   5        0.88      -25.81     17.25 o
 -16   6   5       12.11       14.78     12.60 o
 -14   6   5      298.79      274.55     31.54 o
 -12   6   5      513.36      501.32     38.67 o
 -10   6   5     1080.53      996.79     48.18 o
  -8   6   5     1781.89     1757.22     51.84 o
  -6   6   5        9.03        8.79     10.53 o
  -4   6   5        0.01        8.90     10.74 o
  -2   6   5      191.94      223.57     18.48 o
   0   6   5      129.98      163.64     16.45 o
   2   6   5      180.89      189.51     19.57 o
   4   6   5       44.96       56.48     14.51 o
   6   6   5      110.75       99.37     17.27 o
   8   6   5        2.90       -9.17     13.56 o
  10   6   5       87.65      104.33     24.40 o
 -17   7   5       52.29       66.93     20.81 o
 -15   7   5      170.46      186.68     23.60 o
 -13   7   5       47.72       51.45     21.04 o
 -11   7   5       57.52       54.00     17.63 o
  -9   7   5      764.12      752.00     48.38 o
  -7   7   5      368.28      397.78     30.15 o
  -5   7   5        3.43        0.76     11.41 o
  -3   7   5       11.87        3.72     11.88 o
  -1   7   5       14.62       -0.87     12.12 o
   1   7   5       76.65       43.98     21.49 o
   3   7   5      334.03      289.79     37.74 o
   5   7   5     1161.54     1219.87    116.91 o
   7   7   5       25.85       47.50     20.24 o
   9   7   5        8.86        6.28     16.50 o
 -14   8   5        1.54      -20.24     13.49 o
 -12   8   5       11.49       -4.40     15.14 o
 -10   8   5      257.49      251.85     33.16 o
  -8   8   5        2.57       -7.70     14.39 o
  -6   8   5       68.50       54.13     20.40 o
  -4   8   5       57.69       35.16     15.33 o
  -2   8   5      145.74      163.79     23.98 o
   0   8   5       42.38       72.45     19.95 o
   2   8   5      133.09      192.80     29.83 o
   4   8   5      353.33      384.59     46.89 o
  -7   9   5        5.26       -2.40     21.94 o
  -5   9   5       33.00       32.94     19.08 o
  -3   9   5       43.69       24.79     18.91 o
 -26   0   6       31.84      -30.64     27.79 o
 -24   0   6       99.42       39.19     34.20 o
 -22   0   6       13.94       14.96     12.11 o
 -20   0   6      311.03      325.53     50.94 o
 -18   0   6      218.44      196.92     15.66 o
 -16   0   6     2260.78     2285.09     55.45 o
 -14   0   6     9868.19    10232.64    163.81 o
 -12   0   6     3668.78     3527.46     63.92 o
 -10   0   6     1672.07     1847.07     38.69 o
  -8   0   6     6709.75     7213.25    119.62 o
  -6   0   6      648.32      591.16     23.44 o
  -4   0   6      339.07      347.42     20.65 o
  -2   0   6     1028.38     1123.06     43.80 o
   0   0   6    18605.13    19865.58    441.32 o
   2   0   6     6117.88     6714.71    169.53 o
   4   0   6     3199.54     3221.75    232.98 o
   6   0   6     1216.69     1337.54     56.90 o
   8   0   6     1223.04     1184.05     78.73 o
  10   0   6        0.43      -13.19     13.54 o
  12   0   6       10.79      -24.94     20.66 o
  14   0   6      121.35      128.25     39.90 o
 -25   1   6        2.82      -14.25     20.66 o
 -23   1   6       21.51       10.95     13.09 o
 -21   1   6      101.76       86.76     18.27 o
 -19   1   6       27.20       22.33     13.38 o
 -17   1   6      900.47      914.39     27.08 o
 -15   1   6       66.25       65.11      7.02 o
 -13   1   6      717.41      636.54     19.80 o
 -11   1   6        5.24        0.77      3.09 o
  -9   1   6     2339.21     2098.36     30.33 o
  -7   1   6      398.73      387.33     13.81 o
  -5   1   6      706.78      702.64     24.10 o
  -3   1   6        2.97        8.43      6.67 o
  -1   1   6     3015.84     3240.35     56.99 o
   1   1   6       33.07       22.44      6.90 o
   3   1   6      127.79      140.89     18.61 o
   5   1   6      575.08      615.58     29.82 o
   7   1   6      759.21      724.67     34.00 o
   9   1   6     1401.47     1407.43     44.11 o
  11   1   6      352.66      352.93     30.98 o
  13   1   6        0.24       12.40     27.07 o
  15   1   6       35.21       50.69     23.61 o
 -24   2   6       59.38      100.97     22.41 o
 -22   2   6       13.43        9.32     14.00 o
 -20   2   6      176.47      181.37     25.79 o
 -18   2   6     1038.21      986.91     43.98 o
 -16   2   6      385.93      377.37     24.06 o
 -14   2   6      683.27      667.86     16.64 o
 -12   2   6     1994.21     2141.60     35.02 o
 -10   2   6     3838.25     3803.49     53.64 o
  -8   2   6      764.79      947.92     18.21 o
  -6   2   6     8597.88     9150.09    122.53 o
  -4   2   6      893.62      904.82     35.17 o
  -2   2   6      103.41       95.18      8.75 o
   0   2   6      496.49      569.52     23.28 o
   2   2   6       46.48       45.19      8.87 o
   4   2   6      284.04      314.33     26.63 o
   6   2   6     2798.89     2777.31     65.19 o
   8   2   6     2382.53     2521.62     62.62 o
  10   2   6      207.35      230.27     35.47 o
  12   2   6        0.00       23.87     17.63 o
  14   2   6        7.24      -14.41     15.36 o
 -23   3   6       13.93       19.99     19.98 o
 -21   3   6       54.96       66.92     33.84 o
 -19   3   6        7.11       -7.77     15.02 o
 -17   3   6      408.26      381.63     30.34 o
 -15   3   6      343.68      352.82     14.90 o
 -13   3   6        6.35       -1.04      7.45 o
 -11   3   6       27.13       21.30      6.41 o
  -9   3   6     1741.26     1935.72     36.15 o
  -7   3   6     2567.91     2819.21     57.57 o
  -5   3   6      601.63      585.99     23.06 o
  -3   3   6        2.14       16.97     10.11 o
  -1   3   6     1074.63      984.35     37.43 o
   1   3   6      806.77      808.26     23.96 o
   3   3   6       41.76       28.40      8.61 o
   5   3   6       75.33       69.38     11.05 o
   7   3   6        0.61       -4.19      8.31 o
   9   3   6      273.15      292.94     34.38 o
  11   3   6        2.79       -2.37     17.86 o
  13   3   6       92.55       97.97     26.20 o
 -22   4   6        1.53      -13.60     15.82 o
 -20   4   6      146.23      181.89     33.02 o
 -18   4   6        9.08        2.72     18.14 o
 -16   4   6     3406.48     3627.20     77.92 o
 -14   4   6     1815.35     1758.57     56.20 o
 -12   4   6      116.89      126.50     10.89 o
 -10   4   6      836.54      890.19     41.01 o
  -8   4   6     4700.42     4739.47     73.60 o
  -6   4   6     1402.28     1507.72     34.17 o
  -4   4   6      267.36      246.16     19.53 o
  -2   4   6     1151.61     1044.13     46.10 o
   0   4   6      319.30      318.44     19.23 o
   2   4   6      977.91      994.70     34.18 o
   4   4   6      586.15      680.89     57.69 o
   6   4   6       48.55       50.03     13.16 o
   8   4   6      428.08      452.86     30.75 o
  10   4   6      204.72      236.23     30.54 o
  12   4   6       56.78       35.53     17.86 o
 -21   5   6        0.01       -2.45     25.29 o
 -19   5   6        7.14        1.95     23.87 o
 -17   5   6        0.02       -2.67      9.21 o
 -15   5   6      902.58      902.69     57.07 o
 -13   5   6      785.69      734.25     34.36 o
 -11   5   6      113.80       83.28     13.42 o
  -9   5   6      545.09      580.97     26.87 o
  -7   5   6        5.04        5.84      7.03 o
  -5   5   6       33.38       53.55     16.11 o
  -3   5   6       96.06       98.85     11.00 o
  -1   5   6       47.90       56.35     10.60 o
   1   5   6      105.43      108.98     13.90 o
   3   5   6      352.66      344.74     24.14 o
   5   5   6      313.37      314.86     27.25 o
   7   5   6      116.85      118.63     18.45 o
   9   5   6       22.41        3.73     12.21 o
  11   5   6       14.64        4.42     15.62 o
 -20   6   6       52.54       51.40     27.43 o
 -18   6   6       47.22       59.51     16.84 o
 -16   6   6      359.23      378.46     37.37 o
 -14   6   6      754.24      692.37     53.68 o
 -12   6   6      102.64      103.07     20.23 o
 -10   6   6     1301.34     1388.46     55.05 o
  -8   6   6      729.39      732.26     37.74 o
  -6   6   6      131.86      144.94     22.64 o
  -4   6   6        9.91       -1.05     10.69 o
  -2   6   6       23.26       42.83     13.58 o
   0   6   6       12.07        5.48     13.24 o
   2   6   6      109.08       93.12     20.77 o
   4   6   6      732.55      683.66     88.76 o
   6   6   6       22.18        3.39     16.08 o
   8   6   6       32.67       14.80     17.86 o
  10   6   6      265.76      272.94     55.26 o
 -17   7   6       19.01       -2.41     16.72 o
 -15   7   6       80.97       99.79     21.39 o
 -13   7   6       83.93       50.73     16.79 o
 -11   7   6        0.06       -3.23     13.12 o
  -9   7   6      124.94       99.30     21.17 o
  -7   7   6      100.44       94.35     17.60 o
  -5   7   6       59.90       61.75     17.79 o
  -3   7   6      194.24      183.80     40.83 o
  -1   7   6        1.20       -7.43     12.17 o
   1   7   6       68.26       74.69     20.87 o
   3   7   6       28.87        7.02     20.85 o
   5   7   6        8.53        9.43     16.86 o
   7   7   6       74.11       66.49     22.22 o
 -14   8   6       30.87       37.96     18.84 o
 -12   8   6      597.59      664.47     90.75 o
 -10   8   6        0.17       -2.91     16.08 o
  -8   8   6        1.09       -6.49     15.21 o
  -6   8   6       17.75       43.83     27.96 o
  -4   8   6       28.97       13.58     15.08 o
  -2   8   6       68.95       79.25     19.20 o
   0   8   6        6.71      -14.53     21.73 o
   2   8   6      147.45      121.01     27.11 o
   4   8   6      171.97      238.86     33.54 o
 -25   1   7       52.31       68.85     18.03 o
 -23   1   7       17.40       25.05     14.12 o
 -21   1   7       78.64       75.86     16.19 o
 -19   1   7       94.34       82.50     14.66 o
 -17   1   7        3.58       18.17     11.47 o
 -15   1   7       44.11       52.86      6.20 o
 -13   1   7     2697.13     2635.95     44.45 o
 -11   1   7     1299.70     1220.50     21.99 o
  -9   1   7      672.53      776.75     19.13 o
  -7   1   7      275.78      277.43     12.91 o
  -5   1   7      387.27      414.34     20.98 o
  -3   1   7      879.06      912.67     29.08 o
  -1   1   7     1181.06     1076.62     28.14 o
   1   1   7     3884.25     4280.79    114.15 o
   3   1   7     1262.75     1229.27     41.96 o
   5   1   7      660.04      697.06     33.79 o
   7   1   7     1331.17     1376.82     75.69 o
   9   1   7       84.31       94.28     16.28 o
  11   1   7      145.56      139.32     28.20 o
  13   1   7      321.93      323.47     40.44 o
 -24   2   7        4.53       -7.58     13.52 o
 -22   2   7      147.09      166.85     23.54 o
 -20   2   7       24.94       23.71     13.81 o
 -18   2   7     1358.84     1288.93     40.25 o
 -16   2   7      731.50      719.00     20.19 o
 -14   2   7     1134.71     1054.90     30.02 o
 -12   2   7      397.04      414.02     13.20 o
 -10   2   7      263.31      240.34     10.61 o
  -8   2   7     1937.18     2168.17     37.93 o
  -6   2   7      575.99      524.76     25.09 o
  -4   2   7      508.38      524.08     29.29 o
  -2   2   7     1195.21     1156.84     32.25 o
   0   2   7      808.60      837.77     28.51 o
   2   2   7      271.77      229.40     23.14 o
   4   2   7      476.50      438.51     26.75 o
   6   2   7     2049.78     2054.12     67.06 o
   8   2   7       24.13       40.73     12.87 o
  10   2   7       41.50       35.40     16.16 o
  12   2   7        9.83       12.74     18.85 o
  14   2   7       76.37      110.75     34.91 o
 -25   3   7        2.08      -30.46     20.31 o
 -23   3   7        9.15      -19.76     28.14 o
 -21   3   7       53.56       58.51     22.08 o
 -19   3   7      457.06      455.40     43.13 o
 -17   3   7      606.62      585.55     25.99 o
 -15   3   7     1069.59     1027.74     47.42 o
 -13   3   7      171.49      180.14     12.90 o
 -11   3   7      566.72      569.14     18.33 o
  -9   3   7     1536.51     1697.61     33.47 o
  -7   3   7        4.26       -2.73      5.83 o
  -5   3   7       57.66       61.53     12.64 o
  -3   3   7      420.02      504.57     50.68 o
  -1   3   7      153.24      163.54     19.45 o
   1   3   7      593.57      616.14     29.21 o
   3   3   7     1280.23     1404.33     73.84 o
   5   3   7     4201.42     4161.97     90.53 o
   7   3   7     1049.40     1057.32     42.11 o
   9   3   7      788.93      877.09     51.03 o
  11   3   7        0.11      -19.60     13.07 o
  13   3   7       32.24       11.13     21.59 o
 -24   4   7       60.45       91.42     32.06 o
 -22   4   7        8.03        4.06     19.24 o
 -20   4   7       15.96       -6.26     17.10 o
 -18   4   7       25.11       22.33     14.91 o
 -16   4   7       68.64       58.96     15.94 o
 -14   4   7      500.45      530.68     27.54 o
 -12   4   7      268.84      244.46     15.50 o
 -10   4   7      575.85      637.47     23.04 o
  -8   4   7      227.78      266.27     13.75 o
  -6   4   7      100.77      123.23     15.12 o
  -4   4   7       16.64        3.50      8.16 o
  -2   4   7       71.94       62.75     23.00 o
   0   4   7      149.03      126.07     19.59 o
   2   4   7       48.59       42.68     11.41 o
   4   4   7      765.37      774.78     31.34 o
   6   4   7      820.06      830.92     34.35 o
   8   4   7      207.87      208.71     22.12 o
  10   4   7       92.18       85.62     21.94 o
  12   4   7       62.34       70.53     25.69 o
 -21   5   7        9.30       39.66     22.25 o
 -19   5   7        9.07       -6.17     19.37 o
 -17   5   7      294.60      290.35     23.33 o
 -15   5   7      568.06      576.98     32.72 o
 -13   5   7      321.47      297.04     37.94 o
 -11   5   7      707.42      736.62     33.14 o
  -9   5   7     1137.40     1190.34     39.90 o
  -7   5   7       77.34       63.81      8.89 o
  -5   5   7      155.61      176.68     19.65 o
  -3   5   7       91.69      122.78     19.87 o
  -1   5   7       99.21      121.89     12.25 o
   1   5   7       85.49       81.33     12.42 o
   3   5   7     1083.21     1149.84     82.76 o
   5   5   7      393.40      430.04     31.13 o
   7   5   7       19.22       12.31     15.45 o
   9   5   7      359.34      347.15     47.73 o
  11   5   7       86.92      106.06     28.96 o
 -20   6   7       20.81       -5.12     21.34 o
 -18   6   7      172.17      142.85     33.67 o
 -16   6   7       34.06       29.00     14.19 o
 -14   6   7       19.85        8.38     12.53 o
 -12   6   7      675.45      759.71     64.77 o
 -10   6   7      481.02      538.22     39.14 o
  -8   6   7       36.41       19.69     12.85 o
  -6   6   7      184.85      194.93     22.01 o
  -4   6   7       42.40       39.32     14.25 o
  -2   6   7      346.35      321.65     34.35 o
   0   6   7      850.02      880.51    104.65 o
   2   6   7      150.09      156.14     25.86 o
   4   6   7       14.28       11.01     16.19 o
   6   6   7        1.97       -6.18     15.95 o
   8   6   7       43.77       54.47     21.18 o
 -17   7   7        0.07       15.73     14.11 o
 -15   7   7      157.72      186.08     33.73 o
 -13   7   7      123.93      155.38     25.53 o
 -11   7   7       67.55       54.77     18.36 o
  -9   7   7        6.87        7.97     15.11 o
  -7   7   7       43.64       35.83     14.24 o
  -5   7   7        0.03       11.65     13.13 o
  -3   7   7      185.75      216.63     36.51 o
  -1   7   7     1770.10     1776.42     70.31 o
   1   7   7       33.27       71.33     20.17 o
   3   7   7       21.78       16.83     16.44 o
   5   7   7        0.05       13.35     17.00 o
 -14   8   7       89.09       87.38     20.63 o
 -12   8   7      238.09      173.48     36.86 o
 -10   8   7       55.28       36.21     25.55 o
  -8   8   7       59.35       42.23     21.71 o
  -6   8   7       41.52       29.85     17.25 o
  -4   8   7       82.70       69.68     18.55 o
  -2   8   7       43.04       33.06     17.14 o
   0   8   7      106.76       89.83     23.31 o
   2   8   7        1.67       13.58     17.99 o
 -26   0   8       10.53      -15.67     33.49 o
 -24   0   8       70.96      127.53     44.17 o
 -22   0   8        0.81       28.50     29.21 o
 -20   0   8     4910.97     4829.15    215.88 o
 -18   0   8       22.99       10.33     10.89 o
 -16   0   8      291.38      300.62     18.10 o
 -14   0   8      216.15      236.03     17.59 o
 -12   0   8     6042.19     6693.54    134.51 o
 -10   0   8     7994.57     8277.54    186.23 o
  -8   0   8       26.32       22.53      8.62 o
  -6   0   8      156.64      182.65     21.14 o
  -4   0   8       36.90       52.86     13.85 o
  -2   0   8     3402.74     3688.97    107.55 o
   0   0   8     2037.82     2302.40     79.60 o
   2   0   8      121.74      126.82     36.69 o
   4   0   8       35.13        6.18     13.07 o
   6   0   8       71.09       59.93     20.40 o
   8   0   8      406.49      424.68     55.57 o
  10   0   8       37.20       49.87     30.64 o
  12   0   8       23.20       23.51     24.94 o
 -25   1   8        0.30      -10.83     12.60 o
 -23   1   8      108.20      109.46     31.13 o
 -21   1   8      127.74      151.15     20.09 o
 -19   1   8       29.14       22.25      8.51 o
 -17   1   8      150.79      145.55      9.51 o
 -15   1   8        5.51        3.28      4.98 o
 -13   1   8      100.85       77.10      9.59 o
 -11   1   8     1405.23     1591.46     45.45 o
  -9   1   8     2875.36     3122.89     50.92 o
  -7   1   8      226.66      218.42     16.16 o
  -5   1   8     1316.50     1362.78     37.83 o
  -3   1   8     3219.71     3509.53     73.37 o
  -1   1   8      664.02      681.72     25.51 o
   1   1   8      361.79      370.65     24.18 o
   3   1   8        2.46       -8.27      8.00 o
   5   1   8        5.54       14.01     10.31 o
   7   1   8      178.35      141.71     18.88 o
   9   1   8      106.24      133.57     22.39 o
  11   1   8       24.32       18.80     24.22 o
  13   1   8      172.82      227.78     37.78 o
 -26   2   8       10.85       61.04     26.59 o
 -24   2   8       26.07       28.65     18.60 o
 -22   2   8      207.45      210.82     28.03 o
 -20   2   8      230.36      308.73     27.99 o
 -18   2   8     2366.65     2283.82     44.34 o
 -16   2   8       17.28       13.33      5.87 o
 -14   2   8      817.67      834.71     18.36 o
 -12   2   8        1.92        0.27      5.04 o
 -10   2   8     2527.47     2698.66     45.63 o
  -8   2   8      811.47      740.91     26.44 o
  -6   2   8      339.06      320.21     23.51 o
  -4   2   8     2502.62     2462.79     52.14 o
  -2   2   8     1751.41     1806.18     40.04 o
   0   2   8      588.68      546.55     23.58 o
   2   2   8        7.69       16.84      9.19 o
   4   2   8      480.41      496.69     30.55 o
   6   2   8      470.01      435.91     29.50 o
   8   2   8       62.51       26.96     15.25 o
  10   2   8      189.95      210.46     34.75 o
  12   2   8        2.36        4.04     20.13 o
 -25   3   8        8.76       -6.03     26.01 o
 -23   3   8       41.61       32.05     31.71 o
 -21   3   8       43.00       40.26     15.95 o
 -19   3   8     1095.11      972.01     48.19 o
 -17   3   8      990.12      988.13     29.60 o
 -15   3   8       55.75       62.47      8.71 o
 -13   3   8       65.07       52.64      8.95 o
 -11   3   8      562.73      588.51     20.26 o
  -9   3   8      160.77      158.08     17.39 o
  -7   3   8      307.46      325.87     25.01 o
  -5   3   8       96.93      102.84     16.16 o
  -3   3   8      310.20      314.70     26.10 o
  -1   3   8      457.21      407.77     21.90 o
   1   3   8      579.94      566.47     26.38 o
   3   3   8      485.03      535.41     39.80 o
   5   3   8      784.47      737.24     65.51 o
   7   3   8      101.22       61.90     32.26 o
   9   3   8       11.87       28.22     16.49 o
  11   3   8        1.19        0.33     17.55 o
 -24   4   8      260.07      239.07     39.01 o
 -22   4   8       55.85        3.24     19.95 o
 -20   4   8        0.06        4.07     18.32 o
 -18   4   8       10.78        5.68      9.12 o
 -16   4   8      124.69      153.92     17.30 o
 -14   4   8     1373.85     1423.31     44.44 o
 -12   4   8      345.21      373.98     18.17 o
 -10   4   8       44.80       41.69      8.56 o
  -8   4   8     1186.93     1183.27     38.87 o
  -6   4   8      114.82      101.62     19.85 o
  -4   4   8      167.74      175.98     21.49 o
  -2   4   8       51.42       21.18     13.36 o
   0   4   8     1305.11     1357.83     53.31 o
   2   4   8       43.59       67.62     15.10 o
   4   4   8     2053.90     2112.86     70.65 o
   6   4   8     2907.81     2905.38    115.85 o
   8   4   8       28.13        7.70     23.21 o
  10   4   8       44.77       51.30     23.62 o
 -23   5   8       60.49       80.09     28.40 o
 -21   5   8        4.00       10.44     33.13 o
 -19   5   8      106.41       93.22     16.42 o
 -17   5   8       80.87       78.97     15.43 o
 -15   5   8        5.36        0.07     10.47 o
 -13   5   8      507.61      486.51     47.50 o
 -11   5   8       30.08       18.81     10.88 o
  -9   5   8      103.20       81.89     15.18 o
  -7   5   8      534.95      540.55     41.65 o
  -5   5   8       77.62       34.89     12.88 o
  -3   5   8      606.29      632.39     50.88 o
  -1   5   8       57.17       81.29     23.02 o
   1   5   8      480.94      547.00     54.54 o
   3   5   8       13.08        6.17     12.24 o
   5   5   8      115.70      134.19     33.81 o
   7   5   8        5.57       -3.44     14.46 o
   9   5   8       31.94       24.78     19.16 o
 -20   6   8       10.03       -9.19     19.42 o
 -18   6   8      599.19      624.31     47.23 o
 -16   6   8       75.77       97.01     18.29 o
 -14   6   8       34.09       21.53     14.66 o
 -12   6   8       68.75       79.86     24.17 o
 -10   6   8       64.56       52.42     16.24 o
  -8   6   8       54.42       63.35     15.93 o
  -6   6   8      284.81      302.36     26.69 o
  -4   6   8       54.60       58.78     18.80 o
  -2   6   8        3.43        8.67     14.32 o
   0   6   8     1188.42     1141.23     62.08 o
   2   6   8      133.12      132.37     25.59 o
   4   6   8       34.57       45.12     19.74 o
   6   6   8       47.65       34.18     22.00 o
 -17   7   8        0.95       -8.38     14.19 o
 -15   7   8       47.58       10.75     16.66 o
 -13   7   8      122.07      111.18     22.93 o
 -11   7   8        0.00        3.18     12.64 o
  -9   7   8       13.60      -11.65     13.41 o
  -7   7   8       39.87       46.63     16.13 o
  -5   7   8       44.30       35.33     15.81 o
  -3   7   8       84.01       72.81     21.01 o
  -1   7   8      524.81      577.83     46.07 o
   1   7   8       60.48       54.98     31.88 o
   3   7   8        0.41       10.04     18.45 o
 -12   8   8      356.68      367.97     39.49 o
 -10   8   8        7.83       15.64     17.03 o
  -8   8   8       26.92       47.69     20.17 o
  -6   8   8        0.38       18.12     17.01 o
  -4   8   8       33.52       34.27     20.57 o
  -2   8   8       22.20       27.07     19.43 o
   0   8   8        1.07       -1.24     18.35 o
 -25   1   9        1.36       21.21     13.95 o
 -23   1   9       40.33       65.73     32.87 o
 -21   1   9       90.69      101.73     12.79 o
 -19   1   9     1668.94     1693.88     44.80 o
 -17   1   9        8.40        9.70      6.02 o
 -15   1   9      291.96      308.67     15.84 o
 -13   1   9       46.64       42.21      7.26 o
 -11   1   9       69.61       91.57     10.11 o
  -9   1   9      327.10      348.17     17.61 o
  -7   1   9      726.46      850.58     46.15 o
  -5   1   9     2511.49     2625.15     73.12 o
  -3   1   9      603.96      588.10     30.31 o
  -1   1   9      454.99      501.84     44.01 o
   1   1   9       79.90       68.00     13.53 o
   3   1   9       71.42       48.21     13.04 o
   5   1   9      235.17      224.09     22.76 o
   7   1   9      838.62      786.19     41.71 o
   9   1   9      269.34      252.23     36.77 o
  11   1   9       77.16       92.68     28.89 o
 -26   2   9       35.91       53.33     17.66 o
 -24   2   9       33.22       13.09     14.97 o
 -22   2   9       65.51       86.00     18.94 o
 -20   2   9        1.28        6.09      7.93 o
 -18   2   9     1276.07     1334.91     40.58 o
 -16   2   9       46.27       53.76      8.32 o
 -14   2   9     4901.40     5060.80     78.43 o
 -12   2   9       83.99       92.11     11.45 o
 -10   2   9       59.16       46.81      8.27 o
  -8   2   9      355.41      309.37     20.26 o
  -6   2   9        2.77       -0.98     10.36 o
  -4   2   9     1512.58     1719.50     42.49 o
  -2   2   9      132.06      143.18     16.81 o
   0   2   9      203.28      175.04     18.60 o
   2   2   9        0.92       15.67     10.55 o
   4   2   9      210.55      169.54     20.04 o
   6   2   9      308.17      270.80     25.61 o
   8   2   9       74.62       97.68     21.29 o
  10   2   9       35.23       43.99     23.83 o
 -25   3   9       77.11       65.04     23.94 o
 -23   3   9       38.41       26.87     15.37 o
 -21   3   9       97.49      107.43     20.52 o
 -19   3   9      949.35      956.03     33.75 o
 -17   3   9      125.45      140.25     19.75 o
 -15   3   9       71.06       65.25      8.95 o
 -13   3   9       32.92       34.47      7.52 o
 -11   3   9      450.18      458.90     22.34 o
  -9   3   9      113.24      100.01     16.01 o
  -7   3   9       27.05       33.89     14.52 o
  -5   3   9      291.69      320.43     27.23 o
  -3   3   9      312.12      281.62     28.43 o
  -1   3   9      280.19      305.40     25.75 o
   1   3   9     7571.84     7519.56    144.61 o
   3   3   9      667.61      580.17     34.38 o
   5   3   9      586.21      649.91     37.99 o
   7   3   9        0.44       -3.12     17.02 o
   9   3   9       57.72       74.27     21.39 o
 -24   4   9       19.22       27.58     21.74 o
 -22   4   9        9.01      -13.33     17.90 o
 -20   4   9       61.95      102.70     31.71 o
 -18   4   9       96.32       64.35     13.36 o
 -16   4   9       49.87       54.59     14.01 o
 -14   4   9      673.16      631.96     36.88 o
 -12   4   9       46.55       44.90     11.95 o
 -10   4   9      136.88      134.99     16.62 o
  -8   4   9        1.17        2.70     11.18 o
  -6   4   9        9.50        9.29     12.20 o
  -4   4   9       39.08        7.22     11.70 o
  -2   4   9     1108.93     1038.54     50.83 o
   0   4   9      316.51      330.97     31.78 o
   2   4   9     1054.75     1088.62     49.63 o
   4   4   9      329.58      383.22     37.23 o
   6   4   9       39.02       50.53     18.21 o
   8   4   9       29.17       38.03     19.19 o
 -23   5   9       41.93       49.65     26.78 o
 -21   5   9      108.60       79.33     36.34 o
 -19   5   9       10.11       19.08     12.71 o
 -17   5   9       20.90       10.97     12.28 o
 -15   5   9       44.52       39.27     14.20 o
 -13   5   9        5.59       -2.66     10.85 o
 -11   5   9        0.94        5.55     10.71 o
  -9   5   9       65.37       30.94     12.33 o
  -7   5   9      158.61      188.62     21.01 o
  -5   5   9        9.19       10.49     13.46 o
  -3   5   9     3350.16     3415.76     98.11 o
  -1   5   9       13.48       32.46     16.08 o
   1   5   9       67.58       85.29     21.23 o
   3   5   9      287.13      324.76     32.77 o
   5   5   9      387.57      383.63     38.70 o
   7   5   9       89.93       99.92     24.37 o
 -20   6   9        4.29      -10.07     17.87 o
 -18   6   9       14.86       25.21     15.62 o
 -16   6   9       13.08       -0.09     12.20 o
 -14   6   9        7.94       -7.58     13.08 o
 -12   6   9      127.90      128.31     38.97 o
 -10   6   9       20.98       14.02     16.07 o
  -8   6   9       15.52       30.68     13.32 o
  -6   6   9        1.20        7.04     14.61 o
  -4   6   9      114.27      139.50     23.88 o
  -2   6   9      213.82      231.95     32.84 o
   0   6   9       57.88       40.31     19.55 o
   2   6   9      553.37      552.36     46.78 o
   4   6   9      175.18      168.90     29.48 o
   6   6   9        3.03       15.91     18.92 o
 -17   7   9        0.02      -11.25     14.13 o
 -15   7   9      431.80      470.55     53.86 o
 -13   7   9       50.87       41.69     18.90 o
 -11   7   9      220.87      233.81     35.46 o
  -9   7   9      303.68      308.10     33.85 o
  -7   7   9      241.80      272.14     33.04 o
  -5   7   9      207.03      172.38     28.89 o
  -3   7   9       14.71       13.28     22.78 o
  -1   7   9      276.43      280.45     34.57 o
   1   7   9       45.67       55.71     21.57 o
   3   7   9        0.66        4.67     18.76 o
 -12   8   9      135.86      146.33     27.97 o
 -10   8   9        1.95      -16.67     15.34 o
  -8   8   9        0.07       15.47     17.18 o
  -6   8   9        2.68       23.00     22.21 o
  -4   8   9       25.72       30.97     39.90 o
 -26   0  10      200.93      308.50     66.97 o
 -24   0  10      576.90      515.12     76.23 o
 -22   0  10      922.91      844.99     89.77 o
 -20   0  10     3975.07     4269.86    197.36 o
 -18   0  10        0.53       29.92     26.36 o
 -16   0  10      228.26      240.23     20.33 o
 -14   0  10      261.02      352.00     46.17 o
 -12   0  10        0.39      -10.34      6.89 o
 -10   0  10      764.11      671.70     43.10 o
  -8   0  10      676.45      653.44     43.02 o
  -6   0  10     1261.84     1195.92     53.40 o
  -4   0  10     3575.51     3943.91    127.18 o
  -2   0  10        0.71       15.64     13.83 o
   0   0  10      551.44      508.21     44.57 o
   2   0  10       70.44       59.85     21.16 o
   4   0  10     1228.11      937.61     63.96 o
   6   0  10        1.49      -17.54     15.59 o
   8   0  10      137.40      151.76     43.46 o
  10   0  10       80.67      118.98     46.31 o
 -27   1  10       34.47       -6.92     28.86 o
 -25   1  10       24.62       64.86     28.16 o
 -23   1  10      374.74      353.06     42.91 o
 -21   1  10      624.25      579.80     54.37 o
 -19   1  10      786.21      708.59     34.94 o
 -17   1  10       64.47       59.70     10.53 o
 -15   1  10       12.86        2.24      6.14 o
 -13   1  10      786.85      810.47     23.68 o
 -11   1  10      371.14      374.61     19.32 o
  -9   1  10       10.78        1.99      8.98 o
  -7   1  10     1565.07     1606.08     47.82 o
  -5   1  10      109.84      113.15     15.03 o
  -3   1  10       18.65       -2.07      8.62 o
  -1   1  10      103.45       88.19     17.54 o
   1   1  10      101.36      130.36     26.83 o
   3   1  10        0.00       -1.28     10.81 o
   5   1  10       38.76       70.70     16.61 o
   7   1  10       49.38       38.49     17.73 o
   9   1  10      145.20      153.37     32.84 o
 -26   2  10      111.83      125.98     23.66 o
 -24   2  10        0.09       15.78     14.43 o
 -22   2  10      491.35      536.41     46.99 o
 -20   2  10       32.17       24.74     10.08 o
 -18   2  10        2.38       -4.90      7.53 o
 -16   2  10      325.06      330.96     16.64 o
 -14   2  10     1374.12     1399.21     31.80 o
 -12   2  10      226.38      290.41     16.78 o
 -10   2  10      277.93      287.22     17.71 o
  -8   2  10        2.32        1.09      6.99 o
  -6   2  10     1152.40     1163.79     35.06 o
  -4   2  10      133.12      163.95     15.27 o
  -2   2  10        6.53        3.89      7.75 o
   0   2  10       25.04        5.24     14.12 o
   2   2  10      196.46      184.28     21.00 o
   4   2  10      762.56      712.41     39.68 o
   6   2  10        0.01        7.87     15.04 o
   8   2  10        0.98        9.23     18.97 o
 -25   3  10        2.51      -12.33     15.30 o
 -23   3  10        4.94        6.91     14.36 o
 -21   3  10        8.79       26.07      9.58 o
 -19   3  10        3.11        6.66      9.83 o
 -17   3  10       56.59       48.41     18.46 o
 -15   3  10        0.23       -2.67      7.37 o
 -13   3  10      227.88      217.07     14.03 o
 -11   3  10      234.00      243.34     22.85 o
  -9   3  10      329.79      340.92     34.34 o
  -7   3  10      688.65      694.25     39.85 o
  -5   3  10     1471.75     1514.24     59.56 o
  -3   3  10        0.03        1.79     10.11 o
  -1   3  10       10.99       -5.21     10.39 o
   1   3  10      522.07      533.31     34.35 o
   3   3  10      760.48      652.05     41.71 o
   5   3  10      218.12      223.56     29.25 o
   7   3  10        1.39       13.12     15.55 o
   9   3  10       24.67       48.80     25.19 o
 -24   4  10       86.05       86.47     57.35 o
 -22   4  10        2.19       24.87     19.96 o
 -20   4  10       90.78       70.47     15.28 o
 -18   4  10       85.24       83.03     15.67 o
 -16   4  10      809.65      825.67     44.76 o
 -14   4  10        6.08       19.45     12.56 o
 -12   4  10      149.53      184.16     18.73 o
 -10   4  10       66.57       72.47     16.72 o
  -8   4  10      613.19      616.10     38.76 o
  -6   4  10      730.76      713.39     58.90 o
  -4   4  10     4290.80     4168.57    109.67 o
  -2   4  10        8.15       -1.42     13.10 o
   0   4  10       81.36       81.10     16.78 o
   2   4  10      925.99      908.72     46.28 o
   4   4  10      165.91      228.05     30.44 o
   6   4  10       48.55       67.71     20.97 o
   8   4  10       26.51       10.92     19.12 o
 -23   5  10       68.71       48.00     27.88 o
 -21   5  10       25.09       11.67     29.21 o
 -19   5  10      192.62      219.58     24.30 o
 -17   5  10       37.91       23.72     13.83 o
 -15   5  10        2.59      -12.44     11.75 o
 -13   5  10      472.57      463.11     53.24 o
 -11   5  10        1.74       -1.88     11.83 o
  -9   5  10      138.67      154.94     28.43 o
  -7   5  10       37.67       41.34     15.79 o
  -5   5  10     1052.61     1127.50     55.25 o
  -3   5  10      386.38      459.72     39.48 o
  -1   5  10      204.29      210.86     28.48 o
   1   5  10      456.63      477.70     35.70 o
   3   5  10       85.64       62.31     21.10 o
   5   5  10       23.68       16.78     19.45 o
 -20   6  10        6.18        5.02     23.28 o
 -18   6  10       36.89       41.13     17.25 o
 -16   6  10        0.23       -9.37     13.09 o
 -14   6  10        0.06       10.51     15.07 o
 -12   6  10        8.49       -8.75     13.99 o
 -10   6  10      102.19       73.50     19.71 o
  -8   6  10       34.76       45.04     18.00 o
  -6   6  10      164.61      179.95     28.01 o
  -4   6  10       42.02       13.03     16.64 o
  -2   6  10        7.04       26.00     16.75 o
   0   6  10      203.09      267.31     33.81 o
   2   6  10     1064.48     1191.61     69.77 o
   4   6  10        1.69        4.94     17.16 o
 -17   7  10       64.50       74.16     19.70 o
 -15   7  10       35.74       51.52     18.93 o
 -13   7  10       15.53       11.20     16.03 o
 -11   7  10       78.73       74.04     21.79 o
  -9   7  10       15.24       32.82     19.86 o
  -7   7  10        8.43       10.87     25.29 o
  -5   7  10       20.09       31.03     19.11 o
  -3   7  10       32.67       30.01     19.71 o
  -1   7  10       46.18       59.81     23.67 o
 -10   8  10       21.61       29.59     19.71 o
  -8   8  10       30.48       75.50     24.01 o
 -27   1  11        0.42        9.28     23.45 o
 -25   1  11       57.36       40.15     23.71 o
 -23   1  11      109.93       87.93     18.57 o
 -21   1  11        0.29      -14.94     10.04 o
 -19   1  11      110.43      117.09     17.39 o
 -17   1  11      437.38      471.39     29.81 o
 -15   1  11      803.03      849.36     25.70 o
 -13   1  11      171.48      208.27     25.06 o
 -11   1  11      244.90      219.32     17.94 o
  -9   1  11     1439.84     1429.36     43.08 o
  -7   1  11      487.53      518.18     29.81 o
  -5   1  11      555.10      514.23     44.73 o
  -3   1  11      169.39      148.39     18.60 o
  -1   1  11      223.71      216.97     21.70 o
   1   1  11     1513.71     1353.26     48.21 o
   3   1  11      232.30      224.43     24.13 o
   5   1  11      235.48      282.79     27.68 o
   7   1  11       29.77       -6.48     19.00 o
 -26   2  11        0.03        2.16     15.11 o
 -24   2  11      944.31     1054.10     53.02 o
 -22   2  11      173.36      182.12     17.42 o
 -20   2  11       36.31       44.79     13.94 o
 -18   2  11      398.09      409.57     25.45 o
 -16   2  11       60.84       40.19     10.28 o
 -14   2  11       53.54       45.08      9.77 o
 -12   2  11      199.02      210.27     16.66 o
 -10   2  11        0.64       -1.43      7.41 o
  -8   2  11      474.90      501.11     23.33 o
  -6   2  11     1163.33     1125.36     43.99 o
  -4   2  11     1602.39     1583.52     49.63 o
  -2   2  11        0.00        1.17      9.98 o
   0   2  11       62.22       25.25     18.94 o
   2   2  11       43.38       16.70     12.29 o
   4   2  11        6.52      -18.06     12.04 o
   6   2  11       31.41       18.16     17.95 o
   8   2  11        9.34       53.89     26.14 o
 -25   3  11       21.87       54.98     20.67 o
 -23   3  11        4.24       -2.30     14.32 o
 -21   3  11       26.04       22.99     12.96 o
 -19   3  11       32.32       35.58     11.68 o
 -17   3  11        3.82        0.10      8.73 o
 -15   3  11      294.87      279.02     36.67 o
 -13   3  11        1.50       -1.95      7.54 o
 -11   3  11      195.44      148.77     31.94 o
  -9   3  11      640.62      703.56     41.52 o
  -7   3  11        0.01       11.06     15.20 o
  -5   3  11     5056.05     5091.10    125.45 o
  -3   3  11     1998.33     1971.09     58.84 o
  -1   3  11     1447.99     1483.96     51.52 o
   1   3  11       12.96       17.45     13.53 o
   3   3  11       34.88       23.80     14.50 o
   5   3  11        3.45       -3.87     15.97 o
   7   3  11        1.46       -9.05     16.53 o
 -24   4  11       46.80       90.72     28.93 o
 -22   4  11       90.50      135.50     42.75 o
 -20   4  11      123.83      132.06     22.28 o
 -18   4  11      290.95      347.75     26.32 o
 -16   4  11      305.11      255.22     25.66 o
 -14   4  11       89.36       89.05     28.21 o
 -12   4  11       97.78      101.30     18.61 o
 -10   4  11       31.52       20.78     16.15 o
  -8   4  11      155.69      153.56     22.60 o
  -6   4  11       52.87       76.10     18.77 o
  -4   4  11      417.28      440.02     36.77 o
  -2   4  11        1.60        7.13     11.72 o
   0   4  11      121.13      131.58     20.41 o
   2   4  11        1.00       -9.15     11.50 o
   4   4  11       10.11        8.08     16.12 o
   6   4  11        0.30       -8.50     25.85 o
 -23   5  11       99.54       96.92     48.80 o
 -21   5  11        2.49       12.93     21.63 o
 -19   5  11        0.12       -8.39     17.09 o
 -17   5  11       39.32       21.49     13.80 o
 -15   5  11       13.54       11.25     14.14 o
 -13   5  11      199.96      216.13     29.45 o
 -11   5  11       30.01        9.92     13.95 o
  -9   5  11      402.94      437.09     35.90 o
  -7   5  11      490.19      507.10     39.56 o
  -5   5  11      108.15      145.95     24.54 o
  -3   5  11      238.44      242.47     31.23 o
  -1   5  11     1488.05     1538.05     69.05 o
   1   5  11       64.97       89.60     20.11 o
   3   5  11      332.62      393.59     40.65 o
 -20   6  11       10.96       22.58     30.68 o
 -18   6  11        7.54       27.29     17.29 o
 -16   6  11       22.05        8.28     16.01 o
 -14   6  11        2.71        4.87     13.71 o
 -12   6  11        9.28        4.52     14.92 o
 -10   6  11        0.16       22.70     38.12 o
  -8   6  11      173.44      146.05     25.43 o
  -6   6  11       27.56       15.53     17.68 o
  -4   6  11        6.85        6.57     15.90 o
  -2   6  11      164.49      164.92     29.47 o
   0   6  11      332.85      396.77     41.17 o
   2   6  11       19.11      -11.50     20.01 o
 -15   7  11        0.05       -5.88     14.33 o
 -13   7  11       83.41       42.59     18.55 o
 -11   7  11       10.25       13.35     16.22 o
  -9   7  11      180.77      162.19     66.97 o
  -7   7  11       29.28       36.34     30.64 o
  -5   7  11       11.24       14.53     18.91 o
  -3   7  11        5.70       -8.33     16.57 o
 -26   0  12      293.75      302.80     65.55 o
 -24   0  12       52.91       46.31     37.05 o
 -22   0  12        0.43       -3.56     29.21 o
 -20   0  12      399.98      411.24     48.45 o
 -18   0  12      322.83      390.80     36.12 o
 -16   0  12       52.16       56.25     14.29 o
 -14   0  12      602.51      660.17     36.84 o
 -12   0  12       59.43       31.79     15.82 o
 -10   0  12     3006.40     2788.61     94.46 o
  -8   0  12       48.73       37.82     16.74 o
  -6   0  12      317.50      313.71     34.99 o
  -4   0  12      368.22      339.14     38.01 o
  -2   0  12       45.18       54.67     28.14 o
   0   0  12     1978.75     1602.13     92.98 o
   2   0  12      322.92      223.06     35.17 o
   4   0  12        7.30        3.22     18.49 o
   6   0  12       18.36       63.41     36.34 o
 -27   1  12       29.89       44.26     27.04 o
 -25   1  12      207.47      149.73     47.02 o
 -23   1  12      815.63      834.87     48.06 o
 -21   1  12       32.53       22.40     21.74 o
 -19   1  12       65.03       59.69     14.70 o
 -17   1  12       33.72       10.34     10.88 o
 -15   1  12        2.45        3.46      9.01 o
 -13   1  12      570.58      549.01     32.50 o
 -11   1  12       55.57       59.27     11.32 o
  -9   1  12      452.81      449.91     28.38 o
  -7   1  12        1.81      -12.64      8.43 o
  -5   1  12      208.23      179.06     20.17 o
  -3   1  12       46.14       32.38     12.77 o
  -1   1  12      554.23      469.98     43.09 o
   1   1  12      464.07      383.70     31.10 o
   3   1  12       70.23      106.60     20.01 o
   5   1  12       28.06       76.63     22.01 o
   7   1  12      108.00      238.01     39.35 o
 -26   2  12      240.29      269.38     43.46 o
 -24   2  12      146.23      146.20     33.67 o
 -22   2  12      329.38      332.33     28.30 o
 -20   2  12       97.52       73.08     24.11 o
 -18   2  12       34.45       48.33     12.21 o
 -16   2  12       22.49       49.84     12.30 o
 -14   2  12        4.81       18.18      9.84 o
 -12   2  12      129.18      141.09     14.93 o
 -10   2  12      806.68      796.73     30.93 o
  -8   2  12      507.25      496.72     30.91 o
  -6   2  12      468.16      461.99     31.04 o
  -4   2  12      169.72      135.56     19.29 o
  -2   2  12        1.77       -3.56     10.99 o
   0   2  12      349.78      420.66     32.13 o
   2   2  12       25.74       14.77     14.24 o
   4   2  12       42.46       43.48     17.66 o
   6   2  12       23.00       27.84     19.95 o
 -25   3  12       76.74       76.18     21.58 o
 -23   3  12       28.35       42.56     18.05 o
 -21   3  12       10.97      -10.46     13.68 o
 -19   3  12       62.87       77.97     17.07 o
 -17   3  12        6.46       20.41     10.93 o
 -15   3  12       33.04       38.75     12.53 o
 -13   3  12       98.20      123.52     18.57 o
 -11   3  12       14.54       -5.22     11.65 o
  -9   3  12     1622.17     1477.58     72.40 o
  -7   3  12     2252.32     2313.50     74.98 o
  -5   3  12      274.02      243.58     24.44 o
  -3   3  12        0.06       -1.92     11.68 o
  -1   3  12       26.48       35.00     15.09 o
   1   3  12        4.89       -1.78     12.85 o
   3   3  12       36.68       20.18     15.07 o
   5   3  12        4.20       12.29     22.21 o
 -24   4  12      413.17      458.34     51.82 o
 -22   4  12       24.07       40.72     39.90 o
 -20   4  12       72.34       55.00     17.45 o
 -18   4  12       77.02       68.84     27.84 o
 -16   4  12       78.76      103.81     22.67 o
 -14   4  12      133.02      112.32     23.57 o
 -12   4  12       71.32       89.08     37.96 o
 -10   4  12      487.90      530.87     39.07 o
  -8   4  12      211.48      229.45     27.66 o
  -6   4  12       17.95       13.25     14.95 o
  -4   4  12      796.32      858.79     45.60 o
  -2   4  12      230.86      224.52     25.70 o
   0   4  12       14.38       22.70     17.17 o
   2   4  12       47.39       63.14     22.81 o
   4   4  12        0.03        6.09     16.38 o
 -21   5  12       31.45       56.37     17.40 o
 -19   5  12       56.90       25.58     16.50 o
 -17   5  12       48.67       50.98     17.32 o
 -15   5  12       75.45       25.91     15.50 o
 -13   5  12      125.70      104.84     25.56 o
 -11   5  12       57.65       41.19     48.80 o
  -9   5  12      204.00      200.65     27.23 o
  -7   5  12      159.97      194.76     26.93 o
  -5   5  12       39.31       33.75     17.40 o
  -3   5  12      274.50      206.98     30.33 o
  -1   5  12       11.40       24.63     15.35 o
   1   5  12        0.02      -22.90     15.27 o
 -20   6  12       41.69       33.32     18.85 o
 -18   6  12      115.11       87.20     23.67 o
 -16   6  12       69.26       65.29     20.03 o
 -14   6  12        7.58       -4.49     14.78 o
 -12   6  12       56.73       71.68     28.50 o
 -10   6  12        6.50        2.62     17.23 o
  -8   6  12      502.13      568.93     46.32 o
  -6   6  12        1.06        5.90     15.97 o
  -4   6  12      108.62      105.82     24.37 o
  -2   6  12      193.13      235.93     36.92 o
   0   6  12       23.32       -2.04     19.27 o
 -15   7  12       36.28       13.13     24.61 o
 -13   7  12       45.23       10.23     21.94 o
 -11   7  12        9.19        4.83     22.44 o
  -9   7  12        4.03      -13.31     17.29 o
  -7   7  12       12.63       -0.74     20.54 o
  -5   7  12       10.52      -11.74     18.64 o
 -27   1  13       14.03       36.28     30.11 o
 -25   1  13      362.17      358.28     31.13 o
 -23   1  13       25.47       65.88     17.28 o
 -21   1  13       12.44       22.17     14.26 o
 -19   1  13       78.32       77.32     17.51 o
 -17   1  13       65.22       54.77     13.82 o
 -15   1  13       40.24       33.31     11.37 o
 -13   1  13     1179.13     1193.48     35.44 o
 -11   1  13      371.11      400.97     27.44 o
  -9   1  13     1113.00     1172.95     48.33 o
  -7   1  13     1498.65     1338.91     82.27 o
  -5   1  13      100.37       99.30     18.09 o
  -3   1  13      563.28      648.59     39.42 o
  -1   1  13      288.65      268.18     31.37 o
   1   1  13      241.15      196.01     24.44 o
   3   1  13       91.79       84.46     19.50 o
   5   1  13       33.90       20.50     42.75 o
 -26   2  13        5.77      -20.98     30.64 o
 -24   2  13        8.93       27.91     22.89 o
 -22   2  13        2.51       27.46     14.52 o
 -20   2  13       61.24       74.11     17.18 o
 -18   2  13        6.50        8.00     13.11 o
 -16   2  13      127.72      136.66     16.75 o
 -14   2  13        3.15       -8.18      8.61 o
 -12   2  13       39.29       43.05     10.92 o
 -10   2  13       31.35       32.13     10.04 o
  -8   2  13      651.08      620.15     40.62 o
  -6   2  13        3.32        4.48     11.30 o
  -4   2  13      952.60      937.62     74.66 o
  -2   2  13      175.21      157.21     22.01 o
   0   2  13       16.65       -0.65     12.86 o
   2   2  13       64.03       54.77     17.87 o
   4   2  13        1.68       -9.34     25.21 o
 -25   3  13        6.34      -13.13     21.39 o
 -23   3  13       77.66       64.61     17.43 o
 -21   3  13        0.70       -1.18     13.07 o
 -19   3  13      158.20      101.86     23.95 o
 -17   3  13      368.71      353.32     54.43 o
 -15   3  13      593.37      580.30     62.70 o
 -13   3  13       23.16       18.32     13.36 o
 -11   3  13      405.25      426.96     34.52 o
  -9   3  13     4403.07     4626.63    132.96 o
  -7   3  13      166.38      153.82     21.26 o
  -5   3  13      269.91      255.45     26.53 o
  -3   3  13      301.26      295.84     29.08 o
  -1   3  13       17.11       -3.51     21.89 o
   1   3  13        3.34       -6.92     12.91 o
   3   3  13        0.70       -5.49     20.94 o
 -24   4  13       36.02       -1.93     21.90 o
 -22   4  13        3.03       -1.62     15.07 o
 -20   4  13        2.18      -20.59     16.39 o
 -18   4  13       11.23       -5.56     14.59 o
 -16   4  13       11.17        8.25     16.87 o
 -14   4  13       26.91        4.10     21.73 o
 -12   4  13        0.51        2.90     14.03 o
 -10   4  13      102.70       72.93     19.59 o
  -8   4  13       22.32       40.41     16.98 o
  -6   4  13       13.97       -6.90     13.75 o
  -4   4  13      164.62      196.27     24.94 o
  -2   4  13        2.39        6.13     14.31 o
   0   4  13       22.16        5.92     14.05 o
   2   4  13        6.59      -19.10     16.99 o
 -21   5  13       24.20        9.69     28.28 o
 -19   5  13        6.46       13.39     15.74 o
 -17   5  13       76.37       46.40     38.12 o
 -15   5  13      168.57      116.17     26.84 o
 -13   5  13      138.57      157.77     30.68 o
 -11   5  13       21.76        7.72     18.06 o
  -9   5  13      259.20      204.39     40.32 o
  -7   5  13      251.68      249.85     34.48 o
  -5   5  13      168.00      185.05     28.84 o
  -3   5  13      114.56      144.06     23.06 o
  -1   5  13       98.33      130.48     26.02 o
 -18   6  13       35.58       47.30     23.39 o
 -16   6  13       16.30       -7.84     29.92 o
 -14   6  13        1.77      -13.49     17.88 o
 -12   6  13       30.69       51.70     23.62 o
 -10   6  13       28.99       24.72     20.18 o
  -8   6  13        1.14       -3.89     28.14 o
  -6   6  13       48.18       73.02     24.22 o
  -4   6  13        0.99       -8.24     18.20 o
 -26   0  14        1.32        5.12     16.50 o
 -24   0  14       11.62       45.49     19.62 o
 -22   0  14        0.11       -1.19     27.07 o
 -20   0  14        8.55       11.76     16.73 o
 -18   0  14       29.85       11.87     16.73 o
 -16   0  14       79.33       94.23     19.23 o
 -14   0  14      716.52      699.02     41.52 o
 -12   0  14      840.34      730.70     53.64 o
 -10   0  14     2932.77     2857.56    192.37 o
  -8   0  14     1271.29     1322.32     87.28 o
  -6   0  14      266.90      237.67     35.25 o
  -4   0  14        5.10        7.68     27.07 o
  -2   0  14        2.89      -22.14     16.83 o
   0   0  14      294.63      333.61     45.33 o
   2   0  14        3.18        8.44     21.73 o
 -25   1  14        0.23       26.70     26.28 o
 -23   1  14       20.49       24.59     16.04 o
 -21   1  14        2.55       -2.31     13.05 o
 -19   1  14      166.13      173.79     23.61 o
 -17   1  14       51.53       37.54     11.87 o
 -15   1  14      123.66      133.40     15.40 o
 -13   1  14      353.62      368.60     35.10 o
 -11   1  14     2554.55     2530.15     67.83 o
  -9   1  14     1431.61     1371.99     48.21 o
  -7   1  14       40.76       23.91     12.47 o
  -5   1  14       24.44       23.31     13.89 o
  -3   1  14      496.41      435.68     34.05 o
  -1   1  14      128.21      141.50     29.62 o
   1   1  14        2.38       22.71     15.98 o
   3   1  14       28.50       54.07     21.33 o
 -26   2  14      130.55      160.18     37.23 o
 -24   2  14        5.32        1.47     14.36 o
 -22   2  14       36.56       34.97     15.18 o
 -20   2  14       14.14       16.72     13.64 o
 -18   2  14       29.03        5.56     11.40 o
 -16   2  14       14.56       19.00     11.97 o
 -14   2  14      134.57      143.23     29.72 o
 -12   2  14       14.64       18.50     11.62 o
 -10   2  14        0.03       -2.69     11.00 o
  -8   2  14        0.40       23.32     13.33 o
  -6   2  14      174.62      166.04     38.15 o
  -4   2  14      390.79      398.67     33.94 o
  -2   2  14      118.94       99.75     20.48 o
   0   2  14       19.23       12.77     15.33 o
   2   2  14       15.21        2.22     15.71 o
 -25   3  14       92.50       54.86     47.02 o
 -23   3  14       12.03       16.17     20.44 o
 -21   3  14       19.22        7.80     18.42 o
 -19   3  14       46.32       15.22     19.88 o
 -17   3  14       57.43       65.28     21.48 o
 -15   3  14       18.75      -18.89     18.88 o
 -13   3  14       35.26       27.47     15.28 o
 -11   3  14       49.40       32.99     14.78 o
  -9   3  14        1.98       20.69     13.56 o
  -7   3  14        6.26        5.30     12.72 o
  -5   3  14        9.73       18.94     14.27 o
  -3   3  14       20.70       20.11     15.43 o
  -1   3  14       13.97       22.24     15.82 o
   1   3  14      132.43      141.25     24.26 o
 -22   4  14        2.24       18.29     19.75 o
 -20   4  14       90.05      121.69     49.16 o
 -18   4  14       23.58       20.40     17.61 o
 -16   4  14      155.51      200.82     53.79 o
 -14   4  14       25.01        2.82     17.97 o
 -12   4  14       78.68      103.01     27.88 o
 -10   4  14       39.88       44.91     23.68 o
  -8   4  14      216.07      208.99     29.86 o
  -6   4  14      355.63      339.58     31.22 o
  -4   4  14       12.62       17.27     15.34 o
  -2   4  14       87.76       47.14     18.69 o
   0   4  14       12.26        6.92     20.07 o
 -21   5  14        0.19       -0.94     33.49 o
 -19   5  14        9.34        7.59     20.75 o
 -17   5  14        0.16      -15.17     15.91 o
 -15   5  14       14.14       -6.49     19.95 o
 -13   5  14      135.95      110.68     29.71 o
 -11   5  14       71.82       59.54     23.62 o
  -9   5  14       88.44       45.60     20.16 o
  -7   5  14       36.18       29.27     18.55 o
  -5   5  14        2.45        8.68     15.35 o
  -3   5  14      131.20      177.28     26.71 o
 -16   6  14        0.09        6.18     26.72 o
 -14   6  14      101.01      136.26     33.65 o
 -12   6  14       40.74       31.59     23.33 o
 -10   6  14       67.90       59.07     48.45 o
  -8   6  14        4.97      -28.92     29.21 o
  -6   6  14       24.64       19.32     19.84 o
 -25   1  15       11.72       -1.29     13.99 o
 -23   1  15        2.17       10.65     14.83 o
 -21   1  15        3.04      -14.62      9.74 o
 -19   1  15      533.40      507.96     33.32 o
 -17   1  15        6.56        7.60     10.31 o
 -15   1  15       15.08       -2.05      9.82 o
 -13   1  15       80.08       77.49     19.54 o
 -11   1  15      257.31      292.64     26.31 o
  -9   1  15      120.47       96.14     17.82 o
  -7   1  15       47.55       73.89     18.09 o
  -5   1  15     1304.59     1238.02     57.91 o
  -3   1  15        0.93       -6.16     13.55 o
  -1   1  15       59.82       56.49     22.26 o
   1   1  15       43.91       46.57     18.29 o
 -24   2  15       23.46       31.18     18.84 o
 -22   2  15       49.50       41.50     21.75 o
 -20   2  15        4.42        6.02     44.53 o
 -18   2  15      105.40      117.15     28.86 o
 -16   2  15       16.21       20.30     17.46 o
 -14   2  15     1019.13      975.85     59.44 o
 -12   2  15      466.49      518.74     34.98 o
 -10   2  15       45.03       54.63     15.94 o
  -8   2  15      377.57      354.51     31.01 o
  -6   2  15        6.14       18.08     13.99 o
  -4   2  15       49.04       83.77     20.31 o
  -2   2  15        1.04       14.36     15.72 o
   0   2  15       16.06       27.67     15.96 o
 -23   3  15        0.04       -8.10     28.86 o
 -21   3  15        5.45       13.90     28.86 o
 -19   3  15      139.82       53.46     23.92 o
 -17   3  15       84.50       64.76     22.25 o
 -15   3  15      774.29      817.83     61.67 o
 -13   3  15      366.13      449.24     38.37 o
 -11   3  15      205.31      232.50     31.78 o
  -9   3  15      361.59      368.97     31.60 o
  -7   3  15       59.71       31.32     18.65 o
  -5   3  15       91.18       86.70     19.73 o
  -3   3  15       19.28       25.52     20.98 o
  -1   3  15       10.91       21.92     16.83 o
 -22   4  15        0.88      -23.36     16.80 o
 -20   4  15       13.68       -6.91     19.88 o
 -18   4  15       13.17        8.55     22.09 o
 -16   4  15       12.67       -7.71     14.85 o
 -14   4  15      132.99      182.78     33.72 o
 -12   4  15       48.54       40.81     22.42 o
 -10   4  15      126.08       92.60     24.34 o
  -8   4  15      103.56       78.95     20.21 o
  -6   4  15      127.13      128.31     22.64 o
  -4   4  15       18.52       25.01     17.17 o
 -19   5  15      132.28      124.87     48.80 o
 -17   5  15       13.79       28.60     22.23 o
 -15   5  15        8.23       25.75     40.97 o
 -13   5  15       34.27       54.21     24.55 o
 -11   5  15      277.68      292.66     43.75 o
  -9   5  15      146.49      174.80     36.41 o
  -7   5  15       12.51       10.58     18.75 o
 -24   0  16        7.05       -7.36     18.29 o
 -22   0  16       36.97       13.84     31.35 o
 -20   0  16      207.62      219.90     33.87 o
 -18   0  16      229.00      245.67     35.27 o
 -16   0  16      336.36      298.80     30.85 o
 -14   0  16      166.60      140.69     43.82 o
 -12   0  16        0.53        4.76     15.75 o
 -10   0  16      582.42      615.24     56.18 o
  -8   0  16      211.72      278.57     40.22 o
  -6   0  16      117.72      152.48     33.78 o
  -4   0  16        1.92       -7.37     18.38 o
  -2   0  16       39.13       54.76     29.17 o
 -25   1  16        0.20       12.36     13.45 o
 -23   1  16       83.51       53.48     23.64 o
 -21   1  16      135.44      112.91     18.82 o
 -19   1  16       35.24       11.20     14.37 o
 -17   1  16        0.05      -21.26     14.17 o
 -15   1  16      359.82      357.61     28.84 o
 -13   1  16     2089.05     2185.08     83.42 o
 -11   1  16      209.10      213.06     28.90 o
  -9   1  16       70.00       61.76     17.06 o
  -7   1  16        2.32        5.53     13.77 o
  -5   1  16        0.92       -1.04     14.49 o
  -3   1  16       33.82       32.75     18.01 o
 -24   2  16       12.04      -17.01     17.14 o
 -22   2  16       11.40       -2.86     32.77 o
 -20   2  16       25.40       15.33     21.45 o
 -18   2  16       14.51       31.23     26.22 o
 -16   2  16       45.04       73.80     18.48 o
 -14   2  16      238.47      256.72     64.77 o
 -12   2  16      556.23      584.42     38.91 o
 -10   2  16       60.20       46.06     16.56 o
  -8   2  16       23.50       48.72     16.86 o
  -6   2  16        9.39      -12.38     13.20 o
  -4   2  16        4.97       17.42     16.14 o
  -2   2  16       49.53       56.67     19.02 o
 -23   3  16       24.70       16.33     19.71 o
 -21   3  16       14.58       -0.12     41.32 o
 -19   3  16        0.97        0.87     22.44 o
 -17   3  16       41.35       17.13     20.69 o
 -15   3  16      289.06      338.37    102.24 o
 -13   3  16        6.33       -0.24     15.00 o
 -11   3  16       23.21       28.47     15.10 o
  -9   3  16       33.11        9.87     14.51 o
  -7   3  16       41.55       11.10     16.54 o
  -5   3  16       14.72      -12.32     13.46 o
 -20   4  16        2.88       -8.11     33.84 o
 -18   4  16       28.34       12.11     26.36 o
 -16   4  16      114.16      110.29     29.52 o
 -14   4  16      355.06      430.34     49.58 o
 -12   4  16        7.02       -6.06     19.65 o
 -10   4  16      198.80      228.94     28.63 o
  -8   4  16        1.83      -14.94     14.18 o
  -6   4  16       97.11       90.83     22.03 o
 -17   5  16        8.83       -2.01     20.81 o
 -15   5  16       78.94       99.28     31.55 o
 -13   5  16       17.31       17.52     22.91 o
 -11   5  16       18.68       27.13     47.74 o
 -23   1  17       14.61       -2.00     15.17 o
 -21   1  17       17.07       52.93     18.61 o
 -19   1  17       12.32      -14.29     13.58 o
 -17   1  17      250.60      237.01     30.64 o
 -15   1  17      156.36      189.75     30.62 o
 -13   1  17      708.08      786.71     55.26 o
 -11   1  17      186.73      181.49     43.60 o
  -9   1  17       25.87       35.18     16.82 o
  -7   1  17      102.94       95.10     23.76 o
  -5   1  17        3.71      -10.57     13.97 o
 -22   2  17      106.74      176.71     33.48 o
 -20   2  17       11.91       18.69     16.50 o
 -18   2  17       10.26        6.28     15.54 o
 -16   2  17        5.33        4.84     15.83 o
 -14   2  17       64.10       52.34     19.60 o
 -12   2  17       10.10       11.03     14.08 o
 -10   2  17       17.47        0.35     15.63 o
  -8   2  17       31.29       36.77     16.17 o
  -6   2  17        5.65        3.40     15.35 o
 -21   3  17       82.68       75.82     34.20 o
 -19   3  17      208.36      187.12     36.35 o
 -17   3  17       54.77      103.08     23.57 o
 -15   3  17      420.76      446.15     50.75 o
 -13   3  17        2.81      -15.90     14.60 o
 -11   3  17       15.32       15.29     14.80 o
  -9   3  17       43.21       41.44     18.67 o
  -7   3  17      247.37      297.84     32.99 o
 -18   4  17       60.11       68.40     34.91 o
 -16   4  17      110.22       90.35     30.30 o
 -14   4  17        4.16       16.54     19.84 o
 -12   4  17        4.20       -3.97     21.23 o
 -10   4  17        0.13      -21.07     16.39 o
 -22   0  18       43.07       49.87     31.35 o
 -20   0  18        3.05       12.82     27.79 o
 -18   0  18       45.34       34.20     28.50 o
 -16   0  18       45.77       93.33     39.19 o
 -14   0  18        3.59      -12.65     23.51 o
 -12   0  18       42.98       39.52     23.83 o
 -10   0  18       97.20       65.61     35.27 o
  -8   0  18        4.02       -8.16     21.57 o
 -21   1  18       13.02       10.05     17.31 o
 -19   1  18        3.41      -15.76     18.83 o
 -17   1  18      176.49      174.59     28.68 o
 -15   1  18       27.18       18.03     20.71 o
 -13   1  18       25.02       33.79     16.77 o
 -11   1  18        0.16       -1.07     14.40 o
  -9   1  18       55.14       59.67     18.81 o
 -20   2  18        3.03        3.64     17.50 o
 -18   2  18       48.23       42.51     20.18 o
 -16   2  18      111.45      153.53     26.06 o
 -14   2  18       19.59       28.74     19.39 o
 -12   2  18        9.46       -8.93     14.84 o
 -10   2  18       20.75       27.91     17.04 o
 -17   3  18      531.59      564.46     56.98 o
 -15   3  18      331.89      320.10     37.20 o
 -13   3  18       53.66       59.61     22.09 o
 -19   1  19      196.37      235.52     38.52 o
 -17   1  19       11.33       -1.81     35.62 o
 -15   1  19       80.72      146.46     33.36 o
 -13   1  19       21.28      -11.38     17.08 o
 
